# Supplementary material for: 2,3-Diamino­pyridinium 3-amino­benzoate
Source: Acta Crystallogr Sect E Struct Rep Online. 2009 Jul 1;65(Pt 8):o1729–30. doi: 10.1107/S1600536809024362 (PMC2977358; doi:10.1107/S1600536809024362)
Supplement: Supplementary file 2 [file e-65-o1729-Isup2.hkl]

#
# h,k,l, Fc-squared, Fo-squared, sigma(Fo-squared) and status flag
#
data_I
_shelx_title ' ap1f_0m in P2(1)/c  (100K)'
_shelx_refln_list_code          4
_shelx_F_calc_maximum      160.44
_exptl_crystal_F_000       520.00
_reflns_d_resolution_high  0.6557
 
loop_
 _symmetry_equiv_pos_as_xyz
 'x, y, z'
 '-x, y+1/2, -z+1/2'
 '-x, -y, -z'
 'x, -y-1/2, z-1/2'
 
_cell_length_a     9.9119
_cell_length_b    10.1751
_cell_length_c    12.4060
_cell_angle_alpha  90.000
_cell_angle_beta  106.811
_cell_angle_gamma  90.000
 
_shelx_F_squared_multiplier     1.000
 
loop_
 _refln_index_h
 _refln_index_k
 _refln_index_l
 _refln_F_squared_calc
 _refln_F_squared_meas
 _refln_F_squared_sigma
 _refln_observed_status
   1   0   0     1341.09     1173.43     73.15 o
   2   0   0      336.15      388.70     12.35 o
   3   0   0      835.41      868.19     18.82 o
   4   0   0       67.73       73.35      4.88 o
   5   0   0      386.38      382.35      5.73 o
   6   0   0      883.42      937.10     10.90 o
   7   0   0      376.85      356.96      8.27 o
   8   0   0      387.99      393.46     10.09 o
   9   0   0       45.40       46.46      4.58 o
  10   0   0      557.15      546.89     13.99 o
  11   0   0      252.99      277.70     10.71 o
  12   0   0      436.92      436.03     13.94 o
  13   0   0       36.49       32.85      7.18 o
  14   0   0        0.05        5.29      5.99 o
   1   1   0       51.92       -3.78      3.78 o
   2   1   0      711.58      755.60      8.91 o
   3   1   0      899.74      941.79     13.99 o
   4   1   0        0.92       -0.91      0.91 o
   5   1   0      141.60      135.65      3.34 o
   6   1   0       51.31       46.33      2.17 o
   7   1   0      577.90      628.40      7.38 o
   8   1   0       86.03       82.26      4.68 o
   9   1   0      323.17      347.97      7.26 o
  10   1   0        2.73        2.79      2.25 o
  11   1   0      122.41      127.21      5.57 o
  12   1   0        1.12        6.87      3.22 o
  13   1   0        0.43       -1.75      3.18 o
  14   1   0        0.05       -1.92      3.49 o
   0   2   0       60.81       47.78      1.65 o
   1   2   0      441.52      435.82      9.89 o
   2   2   0    19843.39    20381.25    208.32 o
   3   2   0        0.10       -0.28      0.79 o
   4   2   0       13.46       -1.03      1.68 o
   5   2   0        0.05        0.27      0.88 o
   6   2   0        3.06        7.82      1.33 o
   7   2   0       65.77       57.94      3.65 o
   8   2   0      441.70      446.04      9.75 o
   9   2   0        0.17        0.29      1.81 o
  10   2   0      252.07      246.98      6.54 o
  11   2   0      216.09      222.31     10.11 o
  12   2   0        1.80        3.07      3.54 o
  13   2   0       26.23       26.50      4.58 o
  14   2   0       18.56       10.36      4.37 o
   1   3   0     3073.90     3170.66     39.06 o
   2   3   0      672.41      613.31      8.33 o
   3   3   0     2425.35     2340.31     18.14 o
   4   3   0       84.51       78.97      2.14 o
   5   3   0      351.76      371.57      5.05 o
   6   3   0      110.63      100.54      2.83 o
   7   3   0      116.02      112.85      5.03 o
   8   3   0      404.54      411.72     14.32 o
   9   3   0        0.41        1.46      2.29 o
  10   3   0        8.63        8.94      3.10 o
  11   3   0        0.10       -1.05      2.39 o
  12   3   0       53.29       52.55      5.32 o
  13   3   0       38.10       48.25      5.23 o
  14   3   0        4.04        5.17      4.67 o
   0   4   0       60.03       54.39      1.74 o
   1   4   0     1697.45     1791.81     16.93 o
   2   4   0      219.21      196.22      5.31 o
   3   4   0        0.65       -0.86      0.86 o
   4   4   0      818.73      865.03      8.10 o
   5   4   0       22.71       21.69      1.57 o
   6   4   0       67.14       67.54      3.61 o
   7   4   0       27.03       21.14      2.10 o
   8   4   0      807.36      824.77     12.02 o
   9   4   0       70.16       66.30      5.16 o
  10   4   0        7.65        5.81      2.83 o
  11   4   0       44.83       39.68      3.89 o
  12   4   0        1.54        0.59      3.07 o
  13   4   0       93.03       94.83      7.35 o
   1   5   0     2178.97     2297.21     22.96 o
   2   5   0      230.38      249.12      6.25 o
   3   5   0     1100.75     1170.01     19.45 o
   4   5   0      168.39      168.69      4.10 o
   5   5   0       27.85       42.51      2.01 o
   6   5   0     1360.20     1296.73     15.32 o
   7   5   0      882.87      852.62     11.03 o
   8   5   0        3.99        4.79      2.26 o
   9   5   0       14.97       15.37      3.23 o
  10   5   0        7.91        5.71      3.10 o
  11   5   0       11.74       12.12      3.99 o
  12   5   0       18.80       24.44      4.73 o
  13   5   0        1.71        2.93      4.07 o
   0   6   0       72.07       80.73      2.64 o
   1   6   0      296.87      337.20      5.82 o
   2   6   0       58.73       50.84      3.28 o
   3   6   0      604.33      599.24     11.79 o
   4   6   0      352.29      360.82      5.68 o
   5   6   0       17.53       22.13      2.68 o
   6   6   0       99.86       95.58      6.78 o
   7   6   0      146.30      134.45      4.67 o
   8   6   0        5.71        7.19      2.40 o
   9   6   0        3.77        1.72      2.52 o
  10   6   0       11.32        8.95      3.72 o
  11   6   0        2.06        5.27      3.80 o
  12   6   0        1.67       -2.89      3.27 o
  13   6   0       21.55       22.50      5.46 o
   1   7   0      849.66      974.16     11.56 o
   2   7   0       11.97       10.89      2.09 o
   3   7   0      210.79      198.12      6.67 o
   4   7   0      186.31      148.98      7.58 o
   5   7   0      893.36      886.26     11.45 o
   6   7   0      134.91      143.96      6.37 o
   7   7   0       48.11       46.22      4.09 o
   8   7   0       19.11       17.05      3.67 o
   9   7   0       41.88       45.64      5.83 o
  10   7   0       18.62       13.68      4.64 o
  11   7   0        3.81        6.19      4.92 o
  12   7   0        0.02        6.66      4.45 o
   0   8   0        1.95        5.82      3.21 o
   1   8   0       37.00       39.09      1.77 o
   2   8   0      250.79      253.55     10.69 o
   3   8   0        8.80       10.64      3.06 o
   4   8   0       66.45       70.40      5.89 o
   5   8   0       31.34       29.13      3.14 o
   6   8   0       83.75       86.00      4.63 o
   7   8   0        0.01        0.37      2.66 o
   8   8   0       11.00        8.30      3.45 o
   9   8   0       48.68       41.21     11.06 o
  10   8   0        0.42        7.47      4.17 o
  11   8   0        0.59        4.85      4.19 o
  12   8   0       28.35       27.90      6.31 o
   1   9   0        5.27        3.86      1.54 o
   2   9   0        9.99        5.46      1.93 o
   3   9   0      328.49      335.40     10.43 o
   4   9   0       19.97       21.83      4.46 o
   5   9   0       12.34        5.86      6.32 o
   6   9   0      101.20      107.66     12.85 o
   7   9   0       23.44       24.22      3.85 o
   8   9   0       52.17       50.45      7.20 o
   9   9   0       48.34       48.86      5.75 o
  10   9   0       14.46        5.80      3.74 o
  11   9   0        4.04        2.65      3.89 o
   0  10   0       63.77       72.04      7.65 o
   1  10   0       67.96       59.82      5.04 o
   2  10   0        1.26        2.78      1.74 o
   3  10   0       40.70       37.04      5.62 o
   4  10   0       30.52       18.13      8.02 o
   5  10   0       38.37       36.77      7.02 o
   6  10   0        0.04       -3.36      4.71 o
   7  10   0      133.63      153.29      6.99 o
   8  10   0       23.96       32.59      6.60 o
   9  10   0        0.23        0.66      3.89 o
  10  10   0       35.54       28.98      5.91 o
  11  10   0        7.23       10.54      5.13 o
   1  11   0        0.20        4.30      2.98 o
   2  11   0        5.86        6.07      2.53 o
   3  11   0       62.93       56.95      6.75 o
   4  11   0       52.48       49.68     11.09 o
   5  11   0        0.24        3.28      4.55 o
   6  11   0       84.73       74.44     10.03 o
   7  11   0        0.43        2.30      3.31 o
   8  11   0       13.22       11.75      3.87 o
   9  11   0       11.61       12.00      5.17 o
  10  11   0        0.22        2.51      5.63 o
   0  12   0       44.93       39.51      7.38 o
   1  12   0        7.25        6.09      3.37 o
   2  12   0       19.95       16.80      3.85 o
   3  12   0       34.36       27.60      5.38 o
   4  12   0       44.79       50.63     23.05 o
   5  12   0      103.40      104.10     10.82 o
   6  12   0        7.11        5.44      6.04 o
   7  12   0        0.40        0.78      5.88 o
   8  12   0        0.62        4.24      3.94 o
   9  12   0        0.49        0.07      3.93 o
   1  13   0       22.26       28.64      7.18 o
   2  13   0       14.78       10.97      5.96 o
   3  13   0        5.40        3.88      6.24 o
   4  13   0       66.45       62.59      7.87 o
   5  13   0       40.34       30.34      7.73 o
   6  13   0       39.04       37.97      8.41 o
   7  13   0        0.17       -4.22      6.70 o
   0  14   0       26.80       31.27      8.01 o
   1  14   0        4.11        3.04      3.73 o
   2  14   0        0.14        9.95      4.07 o
   3  14   0       12.10       16.65      8.04 o
   4  14   0       22.67       14.65      8.46 o
   5  14   0       36.27       39.11      7.62 o
   6  14   0        1.35        7.74      6.60 o
   1  15   0        0.04        0.83      3.80 o
   2  15   0       55.80       62.81      6.53 o
   3  15   0        3.79        3.97      7.26 o
 -14   1   1        0.05       -2.73      3.42 o
 -13   1   1        0.65        2.78      3.22 o
 -12   1   1        4.13        6.34      2.94 o
 -11   1   1       88.51       91.65      4.57 o
 -10   1   1       20.08       19.68      2.85 o
  -9   1   1      260.74      253.05      5.73 o
  -8   1   1       27.07       28.96      2.78 o
  -7   1   1      161.36      158.50      3.57 o
  -6   1   1      247.02      274.24      4.63 o
  -5   1   1       17.15       19.32      1.43 o
  -4   1   1       34.01       30.91      1.61 o
  -3   1   1       37.17       25.90      2.60 o
  -2   1   1     7497.13     7477.62     57.48 o
  -1   1   1      308.38      300.03      3.37 o
   0   1   1      121.32      131.20      3.63 o
   1   1   1     1891.17     1825.56     20.36 o
   2   1   1     2070.30     2139.69     21.50 o
   3   1   1        1.00       -0.85      0.85 o
   4   1   1      376.73      438.54      5.33 o
   5   1   1      127.28      138.86      3.01 o
   6   1   1        2.44       -0.22      0.89 o
   7   1   1       14.85       11.87      1.56 o
   8   1   1        3.78        2.95      1.44 o
   9   1   1       94.72       92.14      6.64 o
  10   1   1      611.41      614.74     10.65 o
  11   1   1        3.99        3.54      2.64 o
  12   1   1       13.32       19.53      3.85 o
  13   1   1        2.00        2.54      3.63 o
  14   1   1        5.01        6.73      3.92 o
 -14   2   1        6.77        9.17      4.06 o
 -13   2   1        0.33        0.65      3.37 o
 -12   2   1       22.75       19.51      3.80 o
 -11   2   1      112.91      120.91      6.39 o
 -10   2   1      336.02      333.85      7.39 o
  -9   2   1      171.52      162.15      5.48 o
  -8   2   1        2.12        1.28      1.73 o
  -7   2   1      165.22      159.28      4.15 o
  -6   2   1       36.72       53.38      2.33 o
  -5   2   1      327.36      337.41      5.10 o
  -4   2   1      553.60      630.87      8.48 o
  -3   2   1      160.95      188.90      3.85 o
  -2   2   1     1928.04     2020.34     17.09 o
  -1   2   1      276.67      265.20      5.04 o
   0   2   1     1135.31     1021.15     10.40 o
   1   2   1    25742.35    25726.13    282.36 o
   2   2   1     4684.07     4737.24     43.19 o
   3   2   1     2844.83     3004.41     21.47 o
   4   2   1        3.71        4.52      0.97 o
   5   2   1       52.09       56.77      2.17 o
   6   2   1        0.33       -1.00      1.00 o
   7   2   1        1.53        1.70      1.53 o
   8   2   1      143.09      133.13      5.32 o
   9   2   1      789.97      793.46     11.19 o
  10   2   1       50.08       41.07      4.59 o
  11   2   1      294.06      316.35     11.39 o
  12   2   1        2.23       -0.24      3.46 o
  13   2   1       31.28       18.22      4.82 o
  14   2   1        0.13        3.65      4.11 o
 -14   3   1        3.83        0.36      4.57 o
 -13   3   1        0.90        0.34      3.31 o
 -12   3   1        5.22        7.95      3.43 o
 -11   3   1       10.65       13.52      3.74 o
 -10   3   1        3.70        2.40      2.55 o
  -9   3   1      517.67      523.96     18.97 o
  -8   3   1       24.46       25.76      2.87 o
  -7   3   1      175.28      170.14      4.10 o
  -6   3   1      678.77      667.31      7.56 o
  -5   3   1       94.49       90.42      2.97 o
  -4   3   1       91.42      109.02      3.65 o
  -3   3   1       24.45       17.13      1.31 o
  -2   3   1     1802.48     1806.65     17.53 o
  -1   3   1      281.00      290.70      4.53 o
   0   3   1        4.32       -0.63      0.63 o
   1   3   1     4135.30     4042.08     38.77 o
   2   3   1     4086.13     4476.65     38.46 o
   3   3   1     3433.79     3645.27     30.50 o
   4   3   1     1697.81     1790.96     13.83 o
   5   3   1        6.26        5.80      1.25 o
   6   3   1      141.90      145.67      3.40 o
   7   3   1       81.78       73.31      5.20 o
   8   3   1     1583.65     1566.77     20.82 o
   9   3   1        8.84       11.35      2.50 o
  10   3   1        0.08        3.00      2.26 o
  11   3   1       47.55       50.15      4.90 o
  12   3   1      134.01      147.57      9.06 o
  13   3   1       30.49       24.27      5.00 o
 -14   4   1        8.29        5.23      4.34 o
 -13   4   1        8.13        5.82      4.08 o
 -12   4   1        5.57        2.82      2.86 o
 -11   4   1       12.86        5.04      3.04 o
 -10   4   1       49.14       42.82      7.23 o
  -9   4   1      390.90      402.86     17.70 o
  -8   4   1     1112.87     1101.21     14.23 o
  -7   4   1        3.62        5.89      1.66 o
  -6   4   1      262.57      264.74      8.07 o
  -5   4   1       50.31       52.57      2.89 o
  -4   4   1       88.97       91.60      1.91 o
  -3   4   1      102.65      108.05      2.62 o
  -2   4   1       14.00       10.87      1.10 o
  -1   4   1        0.31        0.28      0.81 o
   0   4   1        3.78        1.76      0.69 o
   1   4   1      473.91      502.28      6.17 o
   2   4   1       48.30       42.52      2.08 o
   3   4   1     3339.00     3605.16     29.33 o
   4   4   1     1131.15     1177.90     10.49 o
   5   4   1      160.64      187.33      3.54 o
   6   4   1       20.17       19.06      1.82 o
   7   4   1       23.30       22.92      2.32 o
   8   4   1       31.82       29.77      2.93 o
   9   4   1      153.91      155.70      9.48 o
  10   4   1      141.75      153.23      5.80 o
  11   4   1       50.85       57.60      4.41 o
  12   4   1       28.85       29.42      5.44 o
  13   4   1        7.35        4.13      4.73 o
 -13   5   1       24.46       19.23      4.60 o
 -12   5   1        0.04       -2.35      3.29 o
 -11   5   1       13.72        9.18      3.53 o
 -10   5   1       14.66        9.98      4.64 o
  -9   5   1        0.64        4.51      2.55 o
  -8   5   1       32.38       28.19      3.07 o
  -7   5   1      855.41      792.17     12.59 o
  -6   5   1       21.68       21.55      2.59 o
  -5   5   1      381.36      361.86      5.19 o
  -4   5   1      189.20      197.79      3.83 o
  -3   5   1      245.84      248.57      5.02 o
  -2   5   1       34.66       31.58      2.03 o
  -1   5   1        0.01       -0.76      0.76 o
   0   5   1     1631.00     1739.52     15.50 o
   1   5   1      156.86      179.61      5.92 o
   2   5   1        2.80        8.30      5.19 o
   3   5   1     1624.48     1632.63     21.29 o
   4   5   1      449.36      440.26      6.20 o
   5   5   1      249.58      268.51      5.06 o
   6   5   1     2025.15     1952.58     20.91 o
   7   5   1        0.05        2.85      1.61 o
   8   5   1        3.81        5.33      2.38 o
   9   5   1       15.11        8.95      3.34 o
  10   5   1      101.40      111.92      7.54 o
  11   5   1       17.89       14.81      4.28 o
  12   5   1        0.58        5.82      3.42 o
  13   5   1       20.86       20.18      6.01 o
 -13   6   1        4.73        8.36      3.93 o
 -12   6   1       30.00       25.92      4.51 o
 -11   6   1       21.12       16.40      3.74 o
 -10   6   1       41.56       40.48      4.80 o
  -9   6   1       46.01       46.89      4.02 o
  -8   6   1       35.27       30.58      3.62 o
  -7   6   1       95.86       92.93      3.91 o
  -6   6   1      599.56      567.54     10.61 o
  -5   6   1       62.41       59.41      2.67 o
  -4   6   1      172.71      148.82      3.13 o
  -3   6   1        5.79        7.56      1.38 o
  -2   6   1      239.42      218.43      5.86 o
  -1   6   1     2065.38     2162.63     19.84 o
   0   6   1        1.16        2.52      0.96 o
   1   6   1       50.31       40.45      3.10 o
   2   6   1       34.99       36.50      3.57 o
   3   6   1      125.91      139.15      6.46 o
   4   6   1      185.35      178.82      4.32 o
   5   6   1       25.02       31.51      2.94 o
   6   6   1      126.60      116.37      9.02 o
   7   6   1       64.84       59.51      3.51 o
   8   6   1       12.39       10.43      2.70 o
   9   6   1       21.88       20.76      3.63 o
  10   6   1        7.70        9.78      3.69 o
  11   6   1       34.42       26.25      4.81 o
  12   6   1       29.79       33.03      6.27 o
  13   6   1        8.89        6.57     10.00 o
 -13   7   1       30.79       50.61     14.48 o
 -12   7   1        7.71       15.87      4.82 o
 -11   7   1       61.35       54.62      6.51 o
 -10   7   1       36.61       37.31      4.94 o
  -9   7   1       12.19        9.06      5.68 o
  -8   7   1        6.83       11.90      3.13 o
  -7   7   1        6.56        5.29      2.51 o
  -6   7   1      351.90      341.16      8.16 o
  -5   7   1     2724.73     2638.82     64.03 o
  -4   7   1       92.18       79.25      3.74 o
  -3   7   1        0.02        0.86      1.69 o
  -2   7   1       89.30       98.72      2.99 o
  -1   7   1       13.66       11.02      1.17 o
   0   7   1       13.84        9.05      1.24 o
   1   7   1        0.42        0.45      0.88 o
   2   7   1      483.55      485.35     10.04 o
   3   7   1        5.03        4.62      2.58 o
   4   7   1        0.06       -0.09      2.06 o
   5   7   1      478.49      481.52      9.25 o
   6   7   1       19.19       24.44      3.11 o
   7   7   1      231.49      251.84      7.93 o
   8   7   1       57.37       66.46      5.47 o
   9   7   1        9.07       10.39      4.26 o
  10   7   1       83.10       71.28     12.26 o
  11   7   1       15.00       13.04      5.39 o
  12   7   1        2.57        1.45      5.83 o
 -12   8   1        3.13        6.81      5.74 o
 -11   8   1        4.92        7.08      4.80 o
 -10   8   1        2.19        0.47      5.17 o
  -9   8   1       49.48       45.51      4.81 o
  -8   8   1        8.25        8.01      2.81 o
  -7   8   1       52.34       54.84      5.14 o
  -6   8   1       50.29       41.32      3.06 o
  -5   8   1       11.47        6.06      2.59 o
  -4   8   1        1.16        5.13      2.94 o
  -3   8   1      493.68      483.63     12.12 o
  -2   8   1       61.74       58.50      3.97 o
  -1   8   1      177.25      186.24      4.58 o
   0   8   1        0.76        0.98      1.14 o
   1   8   1      177.67      180.05      3.56 o
   2   8   1      134.06      146.34      6.45 o
   3   8   1       31.22       25.55      6.62 o
   4   8   1       46.32       49.30     11.08 o
   5   8   1      386.90      394.51     10.50 o
   6   8   1       11.32       11.57      2.88 o
   7   8   1        0.86        4.33      2.95 o
   8   8   1       74.36       90.36      7.29 o
   9   8   1      129.05      143.22     10.71 o
  10   8   1        3.61        2.31      4.15 o
  11   8   1       12.94        9.46      6.56 o
  12   8   1        0.03        5.44      4.26 o
 -11   9   1        1.10       -0.22      4.35 o
 -10   9   1       36.27       36.10      8.83 o
  -9   9   1        7.46        6.76      3.59 o
  -8   9   1        0.07       -2.79      2.89 o
  -7   9   1        1.18        1.83      2.80 o
  -6   9   1       20.09       20.39      3.83 o
  -5   9   1      311.18      333.77      9.18 o
  -4   9   1      100.58       89.30      6.55 o
  -3   9   1     1047.41     1025.61     23.78 o
  -2   9   1       48.57       47.78      2.74 o
  -1   9   1        5.96        4.64      1.82 o
   0   9   1        2.17        4.07      2.60 o
   1   9   1        1.93        4.19      1.38 o
   2   9   1      121.04      122.17      6.14 o
   3   9   1        4.92        3.10      2.96 o
   4   9   1      201.40      220.31     14.37 o
   5   9   1        5.17        5.55      4.86 o
   6   9   1        6.83        9.77      2.94 o
   7   9   1      221.31      248.92      8.65 o
   8   9   1        3.18        4.00      3.25 o
   9   9   1       18.57       22.32      6.56 o
  10   9   1        4.20       10.01      5.46 o
  11   9   1        4.96        4.12      4.03 o
 -11  10   1       37.22       33.60      6.61 o
 -10  10   1        0.43       -2.98      3.97 o
  -9  10   1       37.62       36.06      7.01 o
  -8  10   1        1.32        0.83      3.21 o
  -7  10   1        3.02        5.65      3.39 o
  -6  10   1       20.27       17.85      4.07 o
  -5  10   1       81.44       82.68      8.87 o
  -4  10   1      182.53      168.00     10.48 o
  -3  10   1      205.05      211.67     12.50 o
  -2  10   1        4.36        3.80      1.64 o
  -1  10   1      142.72      140.93      8.90 o
   0  10   1        8.33        4.11      3.42 o
   1  10   1        1.13        1.38      2.00 o
   2  10   1        0.09        1.48      2.42 o
   3  10   1       14.78       16.33      4.77 o
   4  10   1       34.15       37.68      6.52 o
   5  10   1        2.16        1.34      4.50 o
   6  10   1      117.68      143.45      9.64 o
   7  10   1      603.91      699.03     33.93 o
   8  10   1        3.50        4.69      4.09 o
   9  10   1        2.27        3.83      4.37 o
  10  10   1        0.04        3.29      3.69 o
 -10  11   1        5.92       12.05      4.80 o
  -9  11   1        4.57       -2.03      3.60 o
  -8  11   1        6.52        8.92      3.81 o
  -7  11   1       24.99       29.35      4.51 o
  -6  11   1       18.67       15.86      9.92 o
  -5  11   1        3.76        1.17      4.42 o
  -4  11   1       11.29       15.51      5.22 o
  -3  11   1       65.87       76.92      4.90 o
  -2  11   1        2.95        0.15      2.83 o
  -1  11   1      143.40      142.63      7.60 o
   0  11   1        8.88        6.51      3.42 o
   1  11   1       24.56       24.55      4.13 o
   2  11   1       22.59       25.78      6.83 o
   3  11   1        0.00        0.79      4.43 o
   4  11   1        0.09        5.28      4.75 o
   5  11   1      120.22      138.18     11.58 o
   6  11   1       40.11       45.06      8.48 o
   7  11   1        0.76        0.42      4.76 o
   8  11   1        8.45       11.56      3.83 o
   9  11   1        5.53        6.99      6.93 o
  -9  12   1        1.05        3.73      4.89 o
  -8  12   1        7.96       13.57      4.37 o
  -7  12   1       37.99       27.63      7.99 o
  -6  12   1       97.10      101.59     12.44 o
  -5  12   1       10.14       11.56      6.30 o
  -4  12   1      152.70      161.06     10.64 o
  -3  12   1        8.14        7.13      2.82 o
  -2  12   1      144.05      135.71     11.28 o
  -1  12   1       44.94       46.83      5.50 o
   0  12   1       45.99       40.68      5.89 o
   1  12   1       40.00       43.78      5.19 o
   2  12   1        5.33        6.20      3.22 o
   3  12   1        6.11       13.06      4.92 o
   4  12   1       20.14       15.46      5.50 o
   5  12   1       99.11       87.71     17.05 o
   6  12   1        4.96        1.78      5.58 o
   7  12   1       15.86       15.89      6.98 o
   8  12   1        8.92       12.90      3.85 o
  -8  13   1        8.17        8.87      9.12 o
  -7  13   1        1.62       -0.22      6.60 o
  -6  13   1        0.00        1.66      5.99 o
  -5  13   1        0.00        0.76      5.13 o
  -4  13   1       41.16       47.77      7.10 o
  -3  13   1        1.35        4.24      3.59 o
  -2  13   1      129.29      122.96      8.18 o
  -1  13   1       20.37       17.43      4.55 o
   0  13   1        1.49        2.55      3.79 o
   1  13   1        9.30       14.20      4.16 o
   2  13   1        0.50        2.73      5.29 o
   3  13   1       40.12       40.05      5.91 o
   4  13   1       16.63       18.66      6.97 o
   5  13   1        2.51       -4.26      5.04 o
   6  13   1        2.17       -2.09      5.90 o
   7  13   1       16.69       18.11      9.56 o
  -6  14   1       25.21       27.34      7.78 o
  -5  14   1        2.48        1.39      5.06 o
  -4  14   1       71.02       75.18     13.68 o
  -3  14   1        5.86       11.04      3.91 o
  -2  14   1       12.55        7.08      4.63 o
  -1  14   1       35.80       50.18      6.16 o
   0  14   1       13.55        7.97      8.28 o
   1  14   1       18.19       18.03      4.82 o
   2  14   1       20.00       21.59      4.31 o
   3  14   1        8.10        3.78      6.43 o
   4  14   1       48.54       56.99     10.98 o
   5  14   1        1.57        0.70      8.31 o
  -3  15   1        2.49       -0.17      7.06 o
  -2  15   1        5.27        3.41      4.22 o
  -1  15   1       20.11       21.80      5.37 o
   0  15   1       27.10       21.58      8.16 o
   1  15   1       27.23       34.49      5.91 o
   2  15   1       10.36        7.03      4.19 o
   3  15   1       21.46       26.15     10.08 o
 -14   0   2       13.08       19.43      7.82 o
 -13   0   2       11.42       11.06      4.41 o
 -12   0   2       27.90       31.21      5.53 o
 -11   0   2       83.58       79.84      5.80 o
 -10   0   2      124.26      122.07      6.28 o
  -9   0   2       30.22       32.34      3.67 o
  -8   0   2      282.37      300.19     12.46 o
  -7   0   2       96.44       96.24      3.25 o
  -6   0   2       12.21       13.44      1.69 o
  -5   0   2     2254.97     2501.96     21.98 o
  -4   0   2      796.20      852.63     10.37 o
  -3   0   2     1174.44     1135.96     26.19 o
  -2   0   2      137.71       84.71      4.46 o
  -1   0   2     8811.91     8656.85    178.95 o
   0   0   2      798.86      758.00      9.57 o
   1   0   2      512.38      588.24      9.71 o
   2   0   2     1365.08     1481.37     20.25 o
   3   0   2     1908.92     1950.42     23.09 o
   4   0   2      393.00      382.25      6.19 o
   5   0   2       52.08       49.40      2.21 o
   6   0   2      365.11      366.44      7.58 o
   7   0   2        1.49        0.78      2.28 o
   8   0   2       10.04       12.33      3.25 o
   9   0   2      183.25      186.01      8.76 o
  10   0   2      239.74      263.72     10.24 o
  11   0   2      617.61      673.65     20.99 o
  12   0   2      371.35      376.79     15.22 o
  13   0   2       47.69       57.26     15.89 o
 -14   1   2       24.18       25.45      4.84 o
 -13   1   2        5.51        2.58      3.18 o
 -12   1   2       34.03       31.65      3.75 o
 -11   1   2        3.02        2.47      2.13 o
 -10   1   2       51.42       54.90      4.29 o
  -9   1   2        0.30        0.61      1.44 o
  -8   1   2      821.81      851.99      9.98 o
  -7   1   2       58.53       51.09      2.20 o
  -6   1   2     1500.25     1638.33     13.32 o
  -5   1   2      392.28      423.28      4.90 o
  -4   1   2       36.15       39.70      1.52 o
  -3   1   2       35.04       31.24      2.50 o
  -2   1   2      706.70      664.14      7.02 o
  -1   1   2      517.16      510.89      5.54 o
   0   1   2     2429.11     2224.24     49.28 o
   1   1   2     2331.39     2465.55     25.21 o
   2   1   2     9216.26     9452.84     85.54 o
   3   1   2     1222.44     1324.14     10.76 o
   4   1   2     2234.20     2439.27     17.60 o
   5   1   2        0.22        0.82      0.84 o
   6   1   2       68.13       73.08      2.27 o
   7   1   2        6.72        7.77      1.48 o
   8   1   2       53.12       53.16      2.63 o
   9   1   2      303.65      302.70     14.25 o
  10   1   2        1.74        3.65      2.77 o
  11   1   2        0.04       -0.43      2.50 o
  12   1   2       47.08       48.19      6.65 o
  13   1   2       10.50        8.64      3.93 o
 -14   2   2       46.69       52.80      5.46 o
 -13   2   2        1.56        0.88      3.30 o
 -12   2   2        2.93        3.78      3.04 o
 -11   2   2        0.29       -2.37      2.37 o
 -10   2   2        6.25        4.26      2.37 o
  -9   2   2       20.94       17.37      2.92 o
  -8   2   2      218.48      212.82      6.43 o
  -7   2   2      535.71      600.12      7.50 o
  -6   2   2        0.42        1.14      0.95 o
  -5   2   2      976.97     1053.04     10.18 o
  -4   2   2       10.42        7.88      0.95 o
  -3   2   2      377.22      400.78      4.71 o
  -2   2   2       50.07       44.45      1.56 o
  -1   2   2      398.90      384.44      4.82 o
   0   2   2       63.30       61.28      1.83 o
   1   2   2     7888.85     8303.06     64.23 o
   2   2   2     3872.40     4002.57     30.94 o
   3   2   2        0.69        1.23      0.84 o
   4   2   2        6.25        7.94      1.18 o
   5   2   2      143.78      136.22      3.23 o
   6   2   2       86.84       96.04      2.87 o
   7   2   2       38.40       35.07      2.68 o
   8   2   2        0.02        1.98      1.64 o
   9   2   2      240.43      225.21      5.70 o
  10   2   2       29.23       29.27      3.97 o
  11   2   2      122.98      121.47      6.65 o
  12   2   2       75.11       81.00      6.42 o
  13   2   2       72.32       76.24      7.86 o
 -14   3   2      100.00      124.84      9.28 o
 -13   3   2        5.19        4.34      3.36 o
 -12   3   2       14.18       13.27      3.48 o
 -11   3   2        1.39        2.72      3.36 o
 -10   3   2       53.78       54.42      4.76 o
  -9   3   2       73.20       70.93      4.45 o
  -8   3   2      181.91      176.51      5.51 o
  -7   3   2      106.38      110.89      3.20 o
  -6   3   2        6.11        3.82      1.28 o
  -5   3   2      251.09      246.58      4.01 o
  -4   3   2     1021.43     1115.73     10.28 o
  -3   3   2       50.14       49.75      1.75 o
  -2   3   2       94.14       94.65      1.99 o
  -1   3   2      207.62      230.98      3.12 o
   0   3   2     1599.61     1469.99     12.30 o
   1   3   2     2539.45     2665.18     19.50 o
   2   3   2     2035.11     2181.49     16.39 o
   3   3   2     1734.23     1752.44     14.02 o
   4   3   2      578.89      637.79      6.75 o
   5   3   2       83.52       83.42      2.57 o
   6   3   2       11.05       10.26      1.59 o
   7   3   2      158.35      154.28      5.01 o
   8   3   2        1.15        1.42      1.95 o
   9   3   2       95.75       90.74      4.32 o
  10   3   2       37.93       34.66      3.38 o
  11   3   2        6.61        8.32      3.39 o
  12   3   2        5.28        8.29      4.09 o
  13   3   2       13.64        9.62      4.53 o
 -14   4   2       12.29       15.32      5.42 o
 -13   4   2        0.48        2.77      4.34 o
 -12   4   2        1.49       -0.94      3.02 o
 -11   4   2        0.02        2.23      2.58 o
 -10   4   2        6.20        8.41      2.92 o
  -9   4   2        0.03        0.78      2.07 o
  -8   4   2       40.59       38.08      3.84 o
  -7   4   2       78.79       68.48      3.53 o
  -6   4   2      222.06      201.50      3.94 o
  -5   4   2        3.23        6.71      1.14 o
  -4   4   2       37.11       39.98      1.52 o
  -3   4   2     1063.40     1226.30     15.93 o
  -2   4   2       35.89       38.55      1.36 o
  -1   4   2      149.19      142.25      2.45 o
   0   4   2     3195.89     3403.62     22.69 o
   1   4   2        0.11        1.88      0.72 o
   2   4   2     1201.29     1218.82     17.60 o
   3   4   2     2960.08     3020.10     26.77 o
   4   4   2      541.22      529.67      5.58 o
   5   4   2      210.65      205.41      3.90 o
   6   4   2      186.17      185.20      4.33 o
   7   4   2       40.13       40.61      2.95 o
   8   4   2       11.33       11.94      2.90 o
   9   4   2        4.14        2.56      2.32 o
  10   4   2       91.48       87.30      6.99 o
  11   4   2        3.83        5.90      2.81 o
  12   4   2       16.25       15.18      4.75 o
  13   4   2       17.10        9.38      5.22 o
 -14   5   2       13.47       22.29      5.73 o
 -13   5   2       12.03       11.13      4.16 o
 -12   5   2        0.08        7.46      5.56 o
 -11   5   2       40.51       38.49      4.57 o
 -10   5   2       27.48       29.15      3.85 o
  -9   5   2       39.62       43.56      3.66 o
  -8   5   2      170.65      184.52      5.62 o
  -7   5   2      148.03      141.03      5.91 o
  -6   5   2      830.74      839.23     11.60 o
  -5   5   2      186.59      184.95      6.36 o
  -4   5   2      504.97      557.39      9.30 o
  -3   5   2       96.28       92.52      4.79 o
  -2   5   2        2.31       -0.93      1.02 o
  -1   5   2      142.62      144.05      2.67 o
   0   5   2     1247.72     1298.79     12.58 o
   1   5   2      285.16      332.07      5.32 o
   2   5   2      832.08      891.44     13.68 o
   3   5   2      710.81      717.09     11.16 o
   4   5   2      122.72      125.95      2.93 o
   5   5   2        0.01        1.32      1.47 o
   6   5   2       92.22      102.92      3.27 o
   7   5   2       78.53       68.65      4.93 o
   8   5   2       23.04       21.86      3.24 o
   9   5   2       17.74       16.66      3.77 o
  10   5   2       18.77       20.78      5.47 o
  11   5   2       28.25       21.14      4.54 o
  12   5   2        4.43       13.28      3.89 o
  13   5   2      125.29      136.68      9.34 o
 -13   6   2       55.47       53.84      6.25 o
 -12   6   2        7.93        8.81      4.08 o
 -11   6   2        0.13        7.13      3.74 o
 -10   6   2        3.88        1.83      2.57 o
  -9   6   2        8.28        5.15      2.31 o
  -8   6   2       10.01        7.04      2.27 o
  -7   6   2      681.49      681.70      9.72 o
  -6   6   2      423.86      445.84     11.61 o
  -5   6   2       31.52       30.00      2.72 o
  -4   6   2      106.82      103.37      2.99 o
  -3   6   2       78.07       77.83      3.33 o
  -2   6   2      993.26     1015.91     14.66 o
  -1   6   2      946.49     1026.82      9.81 o
   0   6   2      220.76      229.70      4.12 o
   1   6   2        4.79        7.12      1.13 o
   2   6   2      202.29      189.79      5.10 o
   3   6   2      220.65      216.47      3.72 o
   4   6   2       40.68       47.33      2.30 o
   5   6   2      712.54      731.83     12.16 o
   6   6   2      104.22       93.60      5.62 o
   7   6   2        0.39        2.19      1.94 o
   8   6   2       31.79       35.80      3.69 o
   9   6   2       72.68       83.41      9.02 o
  10   6   2      177.74      212.60      8.95 o
  11   6   2        3.61       10.47      4.11 o
  12   6   2       15.00       10.77      4.36 o
 -13   7   2        4.29        6.43      7.08 o
 -12   7   2       18.28       18.57      6.30 o
 -11   7   2        3.06        3.11      6.88 o
 -10   7   2       31.16       24.40      6.01 o
  -9   7   2       10.35        3.18      3.57 o
  -8   7   2        1.94        1.31      2.63 o
  -7   7   2       70.57       64.69      6.12 o
  -6   7   2      123.88      105.04      4.93 o
  -5   7   2      342.11      349.64     10.66 o
  -4   7   2      878.66      844.45     11.65 o
  -3   7   2       31.20       29.02      1.85 o
  -2   7   2       89.50       89.42      2.76 o
  -1   7   2      114.60      115.65      2.61 o
   0   7   2       86.89       89.33      3.49 o
   1   7   2       36.01       41.62      1.95 o
   2   7   2       39.76       46.25      7.13 o
   3   7   2        1.22        0.55      2.32 o
   4   7   2      496.01      506.49      7.70 o
   5   7   2      287.48      255.40      6.80 o
   6   7   2       92.92       84.42      4.88 o
   7   7   2       19.51       19.28      3.34 o
   8   7   2       35.56       39.79      7.05 o
   9   7   2       14.72       10.24      4.23 o
  10   7   2       12.63       10.20      5.10 o
  11   7   2       43.91       45.71     12.34 o
  12   7   2        3.05        0.51      5.78 o
 -12   8   2        1.88        1.47      5.07 o
 -11   8   2        7.11       18.80      5.31 o
 -10   8   2        2.96       -0.58      3.79 o
  -9   8   2       35.07       19.65      4.60 o
  -8   8   2      127.20      127.90     10.93 o
  -7   8   2       27.10       27.80      3.82 o
  -6   8   2        0.57        0.72      2.11 o
  -5   8   2      470.67      462.55     25.85 o
  -4   8   2        0.73        0.29      1.90 o
  -3   8   2      427.86      439.68      8.90 o
  -2   8   2       71.71       66.45      3.51 o
  -1   8   2       89.88       85.67      3.99 o
   0   8   2      345.99      349.46      5.25 o
   1   8   2       10.87        9.60      1.53 o
   2   8   2      446.28      436.35     11.63 o
   3   8   2        1.17       -0.29      3.47 o
   4   8   2      149.26      134.99     10.14 o
   5   8   2       23.51       17.73      2.66 o
   6   8   2        3.27        3.48      2.67 o
   7   8   2      330.31      360.11     16.48 o
   8   8   2      185.39      225.01      9.98 o
   9   8   2        1.23        2.48      3.97 o
  10   8   2       27.03       32.15      8.63 o
  11   8   2        0.05        2.79      4.99 o
 -12   9   2       44.25       51.08      8.54 o
 -11   9   2       38.20       23.93      5.77 o
 -10   9   2       23.33       19.78      5.92 o
  -9   9   2        4.73        5.34      3.75 o
  -8   9   2        2.85        0.34      3.10 o
  -7   9   2        0.43        5.78      2.86 o
  -6   9   2        1.77        3.81      2.99 o
  -5   9   2      172.12      173.26      7.08 o
  -4   9   2      541.12      512.68     10.50 o
  -3   9   2        7.92        7.47      2.17 o
  -2   9   2      532.26      550.43      8.51 o
  -1   9   2       43.04       37.95      4.38 o
   0   9   2        0.24        1.20      1.43 o
   1   9   2        0.29        0.38      1.62 o
   2   9   2       26.05       16.49      3.86 o
   3   9   2       52.33       47.95      5.23 o
   4   9   2       50.90       46.31      7.09 o
   5   9   2       29.07       34.24      7.01 o
   6   9   2       35.99       33.64      6.27 o
   7   9   2        0.10        3.30      3.14 o
   8   9   2       77.75       76.42      6.17 o
   9   9   2       32.65       43.01     10.90 o
  10   9   2        4.82        3.72      4.53 o
  11   9   2        4.68        7.04      5.61 o
 -11  10   2        1.49        4.09      7.11 o
 -10  10   2        3.70        2.79      4.31 o
  -9  10   2        8.50        5.42      3.85 o
  -8  10   2       37.91       48.11      5.06 o
  -7  10   2        8.18        9.33      3.75 o
  -6  10   2       22.81       20.06      3.86 o
  -5  10   2        9.41       13.07      3.12 o
  -4  10   2      265.65      267.53     15.02 o
  -3  10   2        0.65        2.24      3.52 o
  -2  10   2      175.30      184.53      6.34 o
  -1  10   2       69.34       77.92      5.98 o
   0  10   2       31.58       29.72      6.08 o
   1  10   2       47.66       34.50      3.40 o
   2  10   2      153.16      143.22      7.14 o
   3  10   2       31.96       20.37      6.27 o
   4  10   2        7.65        8.36      4.61 o
   5  10   2        5.84       -1.24      4.78 o
   6  10   2        3.68        0.08      3.72 o
   7  10   2       26.95       24.73      6.37 o
   8  10   2       23.24       19.36      4.41 o
   9  10   2        0.07        1.74      4.36 o
  10  10   2        2.52        0.38      4.37 o
 -10  11   2        3.41        4.01      4.70 o
  -9  11   2        7.24       10.14      4.14 o
  -8  11   2        0.16       -0.65      3.89 o
  -7  11   2       12.63        8.23      4.02 o
  -6  11   2       38.52       42.95      4.65 o
  -5  11   2        4.63        2.97      2.79 o
  -4  11   2       13.27       16.72      3.25 o
  -3  11   2       98.93      102.08      5.55 o
  -2  11   2      190.45      191.10      8.88 o
  -1  11   2      149.43      152.01     14.71 o
   0  11   2      125.65      126.83      7.44 o
   1  11   2       21.10       16.81      2.87 o
   2  11   2        0.00        0.76      2.26 o
   3  11   2        1.10        1.66      4.03 o
   4  11   2        6.36        0.61      6.73 o
   5  11   2      308.69      349.20     16.72 o
   6  11   2       23.34       28.87      7.78 o
   7  11   2       13.08       14.03      3.75 o
   8  11   2       33.68       26.79      5.00 o
   9  11   2       45.48       57.82      8.11 o
  -9  12   2        7.63        6.31      4.17 o
  -8  12   2        2.28        0.85      3.83 o
  -7  12   2       13.05       16.54      4.32 o
  -6  12   2       15.13       12.16      9.51 o
  -5  12   2        4.05        9.67      5.03 o
  -4  12   2       29.11       32.59      5.79 o
  -3  12   2       66.03       64.04      5.47 o
  -2  12   2      156.09      160.77     15.37 o
  -1  12   2       25.78       23.15     10.02 o
   0  12   2       28.36       31.23      9.25 o
   1  12   2       34.87       22.23      6.29 o
   2  12   2        1.49        0.91      2.43 o
   3  12   2        0.05        4.18      4.54 o
   4  12   2        0.01        1.48      4.46 o
   5  12   2        9.30       13.60      6.36 o
   6  12   2       19.29       15.65      6.97 o
   7  12   2        0.77        1.05      7.01 o
   8  12   2      103.40      115.92     12.58 o
  -8  13   2       23.70       15.65     14.19 o
  -7  13   2       51.83       45.52     21.75 o
  -6  13   2        8.07        8.14     11.27 o
  -5  13   2       17.22       12.07      8.78 o
  -4  13   2       15.53       22.57      3.77 o
  -3  13   2       23.32       19.77      8.65 o
  -2  13   2        3.98        3.49      4.43 o
  -1  13   2       13.10        8.41      4.32 o
   0  13   2       34.81       29.48      5.28 o
   1  13   2       18.25       25.18      4.83 o
   2  13   2        0.01        3.71      5.88 o
   3  13   2       13.29        5.26      4.51 o
   4  13   2        0.23        2.75      5.16 o
   5  13   2       11.00       -0.19      5.83 o
   6  13   2       17.46        9.13      7.67 o
   7  13   2       20.62       15.35      8.51 o
  -6  14   2        8.51        3.76      6.14 o
  -5  14   2       17.01       19.94      6.11 o
  -4  14   2        1.19        0.07      7.41 o
  -3  14   2       14.43       19.23      4.77 o
  -2  14   2        1.70        3.22      5.52 o
  -1  14   2       62.12       61.01      8.67 o
   0  14   2       71.95       82.41      7.53 o
   1  14   2       22.02       28.60      5.37 o
   2  14   2        1.13        8.30      3.63 o
   3  14   2        2.98        6.42      7.92 o
   4  14   2        5.27       -3.63      4.89 o
   5  14   2       10.44        3.68      6.21 o
  -3  15   2       27.80       24.87      5.82 o
  -2  15   2        5.17        7.95      6.38 o
  -1  15   2        9.57        9.26      5.34 o
   0  15   2       22.62       33.13      6.30 o
   1  15   2        5.91        7.42      4.34 o
   2  15   2        9.76       16.04      8.28 o
 -14   1   3        2.65        8.70      3.90 o
 -13   1   3       32.93       30.24      4.39 o
 -12   1   3        0.40        2.80      2.95 o
 -11   1   3      167.58      173.88      6.00 o
 -10   1   3        0.07       -1.80      1.80 o
  -9   1   3        0.62        0.42      1.49 o
  -8   1   3        2.90        2.71      1.39 o
  -7   1   3      830.01      934.47     10.81 o
  -6   1   3      773.92      819.70      7.72 o
  -5   1   3       39.02       41.01      1.82 o
  -4   1   3      129.00      128.94      2.51 o
  -3   1   3     2529.91     2711.23     23.16 o
  -2   1   3        0.01       -0.74      0.74 o
  -1   1   3        0.01       -0.79      0.79 o
   0   1   3      288.93      291.41      4.48 o
   1   1   3      564.86      549.72      6.31 o
   2   1   3      668.10      704.58      7.12 o
   3   1   3       90.09      123.89      4.23 o
   4   1   3     1618.39     1634.15     12.47 o
   5   1   3     1322.42     1387.89     10.88 o
   6   1   3       40.44       40.53      2.85 o
   7   1   3       37.47       36.02      2.99 o
   8   1   3       22.03       23.61      2.70 o
   9   1   3        9.86        5.76      2.33 o
  10   1   3      162.36      176.23      6.27 o
  11   1   3        0.03        7.83      3.16 o
  12   1   3      163.17      179.64      7.72 o
  13   1   3        0.95       -1.81      3.84 o
 -14   2   3       16.00       14.29      4.20 o
 -13   2   3       30.01       31.19      4.93 o
 -12   2   3        3.86        3.10      3.25 o
 -11   2   3       12.92        9.27      3.58 o
 -10   2   3        0.01       -0.61      2.18 o
  -9   2   3       16.05       14.25      2.38 o
  -8   2   3       70.22       65.50      3.35 o
  -7   2   3        0.34       -0.45      0.95 o
  -6   2   3       82.22       89.68      2.52 o
  -5   2   3      873.34      909.21      9.32 o
  -4   2   3      989.72     1126.81      8.91 o
  -3   2   3      112.37      124.16      2.30 o
  -2   2   3      632.10      596.94      5.86 o
  -1   2   3      181.12      193.41      2.94 o
   0   2   3     1841.33     1993.55     17.93 o
   1   2   3     2625.67     2789.73     25.54 o
   2   2   3        3.55        4.78      0.83 o
   3   2   3       23.03       24.04      1.48 o
   4   2   3      415.08      445.68      6.51 o
   5   2   3      319.35      327.13      4.65 o
   6   2   3      178.91      197.02      4.31 o
   7   2   3       74.25       71.16      4.02 o
   8   2   3       13.01       11.57      2.09 o
   9   2   3       92.46       97.42      4.28 o
  10   2   3      116.84      117.63      6.33 o
  11   2   3       10.07        6.48      3.71 o
  12   2   3      117.91      123.52      7.57 o
  13   2   3        1.10       -0.02      4.19 o
 -14   3   3        0.51        3.29      7.78 o
 -13   3   3        9.52        3.14      3.86 o
 -12   3   3        0.79       -0.50      3.53 o
 -11   3   3       75.23       77.55      5.07 o
 -10   3   3        4.82        4.04      2.38 o
  -9   3   3       34.22       35.83      3.27 o
  -8   3   3      118.68      111.63      4.32 o
  -7   3   3      281.39      286.45      4.84 o
  -6   3   3      533.92      548.20      6.80 o
  -5   3   3      117.20      147.10      3.07 o
  -4   3   3      183.72      202.39      3.06 o
  -3   3   3      787.28      845.96      7.76 o
  -2   3   3      116.35      118.60      2.57 o
  -1   3   3      106.78      114.84      2.53 o
   0   3   3      438.72      404.64      4.93 o
   1   3   3      794.43      804.55      7.79 o
   2   3   3      914.19      952.07      8.36 o
   3   3   3     2481.12     2607.81     18.80 o
   4   3   3      357.23      374.86      5.11 o
   5   3   3        0.59       -0.33      1.03 o
   6   3   3       37.11       41.28      3.96 o
   7   3   3      176.23      184.22      5.92 o
   8   3   3        1.94       -0.66      1.82 o
   9   3   3       19.16       18.06      3.48 o
  10   3   3        0.02        1.21      2.31 o
  11   3   3       47.72       55.98      6.38 o
  12   3   3       20.66       20.83      4.54 o
  13   3   3        4.56        8.29      5.26 o
 -14   4   3        3.26        2.16      4.83 o
 -13   4   3       18.43       13.24      5.34 o
 -12   4   3       15.12       19.31      4.36 o
 -11   4   3        0.37        3.50      4.18 o
 -10   4   3       13.97       11.73      2.87 o
  -9   4   3        3.14        3.71      2.07 o
  -8   4   3       67.88       59.35      3.76 o
  -7   4   3        1.84        3.75      1.50 o
  -6   4   3       27.91       30.47      2.24 o
  -5   4   3      832.17      902.58     10.15 o
  -4   4   3      851.81      891.85      9.00 o
  -3   4   3       61.61       68.55      2.20 o
  -2   4   3     1584.26     1661.78     13.17 o
  -1   4   3      337.16      330.04      4.53 o
   0   4   3      600.28      646.87      6.61 o
   1   4   3       26.08       29.02      1.22 o
   2   4   3     1245.50     1468.06     12.25 o
   3   4   3        2.80        1.91      0.84 o
   4   4   3      659.53      729.67      7.33 o
   5   4   3      737.85      767.57     10.77 o
   6   4   3       72.36       71.40      3.32 o
   7   4   3      215.61      208.77      5.82 o
   8   4   3       16.46       19.16      2.64 o
   9   4   3        1.93        2.54      2.18 o
  10   4   3      136.05      149.52      6.07 o
  11   4   3       47.53       50.50      4.66 o
  12   4   3       65.81       86.50     11.84 o
  13   4   3        0.00        3.27      4.67 o
 -14   5   3       24.15       17.85      5.46 o
 -13   5   3       13.10       12.73      4.74 o
 -12   5   3       78.69       93.34      7.09 o
 -11   5   3       26.62       28.39      4.73 o
 -10   5   3       99.50      105.94      6.51 o
  -9   5   3        0.88        1.37      2.57 o
  -8   5   3        8.21        5.19      2.32 o
  -7   5   3        1.05        2.12      1.65 o
  -6   5   3      492.31      504.68     10.69 o
  -5   5   3       37.35       33.84      3.81 o
  -4   5   3      203.14      207.75      6.34 o
  -3   5   3      228.15      271.59      5.09 o
  -2   5   3       37.78       45.32      1.89 o
  -1   5   3      111.69      105.35      2.54 o
   0   5   3       40.03       36.45      1.44 o
   1   5   3     1224.45     1257.27     14.88 o
   2   5   3       98.52       88.95      2.83 o
   3   5   3        2.98        5.70      1.25 o
   4   5   3      547.16      569.66      7.74 o
   5   5   3      195.50      208.37      4.45 o
   6   5   3       29.64       30.08      2.75 o
   7   5   3      121.80      126.79      6.62 o
   8   5   3        2.39        2.71      3.91 o
   9   5   3       54.99       53.86      5.25 o
  10   5   3       10.85        5.21      3.55 o
  11   5   3        0.01        6.12      3.32 o
  12   5   3        2.83        8.27      4.78 o
 -13   6   3       13.11       14.72      4.83 o
 -12   6   3        8.81       10.22      4.19 o
 -11   6   3        1.28        0.10      3.41 o
 -10   6   3        9.27        4.70      3.48 o
  -9   6   3        4.03        4.71      2.57 o
  -8   6   3        9.28        5.83      2.90 o
  -7   6   3       81.13       84.18      5.49 o
  -6   6   3       46.44       46.42      7.31 o
  -5   6   3       17.60       15.74      3.14 o
  -4   6   3       24.96       20.59      1.80 o
  -3   6   3      506.73      539.31      7.97 o
  -2   6   3       19.68       24.25      1.79 o
  -1   6   3      255.48      268.31      4.11 o
   0   6   3       66.60       82.14      2.68 o
   1   6   3      224.19      237.32      5.40 o
   2   6   3       11.27       10.57      1.41 o
   3   6   3      641.61      610.98      7.92 o
   4   6   3      532.41      582.40     10.27 o
   5   6   3       40.16       34.03      3.40 o
   6   6   3       40.11       46.90      3.15 o
   7   6   3      224.90      226.70     10.99 o
   8   6   3       87.84       83.51      4.92 o
   9   6   3       26.15       24.17      4.27 o
  10   6   3       32.79       42.02     11.98 o
  11   6   3      103.89      104.21     11.16 o
  12   6   3        4.50        1.25      4.15 o
 -13   7   3       20.50        9.34      7.76 o
 -12   7   3       29.30       36.05     13.34 o
 -11   7   3        0.12        0.60      4.63 o
 -10   7   3       64.59       73.55      7.19 o
  -9   7   3       15.14       17.75      4.44 o
  -8   7   3      202.96      211.82      8.31 o
  -7   7   3       45.88       39.30      4.61 o
  -6   7   3      209.62      212.12      7.15 o
  -5   7   3      158.86      159.96      5.89 o
  -4   7   3      544.32      569.08     12.71 o
  -3   7   3        0.20        1.34      1.43 o
  -2   7   3       28.47       30.12      2.38 o
  -1   7   3       71.44       78.55      2.07 o
   0   7   3       68.61       78.50      2.91 o
   1   7   3       53.72       55.94      2.85 o
   2   7   3      182.74      157.36      5.54 o
   3   7   3       60.68       59.27      3.00 o
   4   7   3       68.26       77.76      6.14 o
   5   7   3       86.38       80.17      5.40 o
   6   7   3       80.62       76.43      4.84 o
   7   7   3       43.79       34.48      7.25 o
   8   7   3      133.22      130.54      8.20 o
   9   7   3       11.49       12.70      4.37 o
  10   7   3        0.80        7.70      4.96 o
  11   7   3        0.72        2.42      5.18 o
  12   7   3        3.20        5.92      7.35 o
 -12   8   3        1.65        3.87      8.45 o
 -11   8   3       42.26       36.97      6.31 o
 -10   8   3        0.04       -2.95      3.87 o
  -9   8   3        5.58        9.39      4.53 o
  -8   8   3       74.31       61.24      5.33 o
  -7   8   3       11.43        7.14      3.06 o
  -6   8   3       48.58       46.60      3.78 o
  -5   8   3        3.41        3.69      2.35 o
  -4   8   3      150.24      137.91      8.13 o
  -3   8   3      779.75      762.10     15.90 o
  -2   8   3       22.08       17.23      2.10 o
  -1   8   3      339.06      340.09      5.67 o
   0   8   3      163.11      171.29      5.17 o
   1   8   3       57.11       65.79      5.43 o
   2   8   3       29.15       40.07      3.93 o
   3   8   3      137.24      118.68      8.18 o
   4   8   3      109.99       82.61      4.79 o
   5   8   3        0.61        0.07      2.13 o
   6   8   3       53.76       52.21      7.66 o
   7   8   3        0.31        2.11      2.94 o
   8   8   3      164.81      169.47      9.28 o
   9   8   3      160.02      159.10     13.09 o
  10   8   3        2.24        2.35      4.81 o
  11   8   3       16.49       15.06      5.64 o
 -12   9   3        3.15       -0.81      4.96 o
 -11   9   3        1.74        1.41      4.27 o
 -10   9   3       20.48       18.83      5.27 o
  -9   9   3       10.22        8.72      3.78 o
  -8   9   3        0.31       -2.89      2.89 o
  -7   9   3        6.10        6.06      2.92 o
  -6   9   3       10.77       11.53      3.90 o
  -5   9   3       88.52       90.19      8.86 o
  -4   9   3      130.91      135.53      6.58 o
  -3   9   3      251.99      261.44      7.08 o
  -2   9   3       16.05       18.90      2.08 o
  -1   9   3      216.61      195.82      8.64 o
   0   9   3       52.93       47.80      2.65 o
   1   9   3        1.63        0.77      1.79 o
   2   9   3       88.93       69.83      4.01 o
   3   9   3        0.00       -1.99      2.15 o
   4   9   3        0.00       -0.93      2.25 o
   5   9   3      120.17      125.63      6.56 o
   6   9   3      366.45      391.65     14.61 o
   7   9   3       27.39       25.72      5.88 o
   8   9   3       23.11       20.54      4.79 o
   9   9   3       11.04        4.16      4.20 o
  10   9   3        7.02        3.28      5.13 o
 -11  10   3       18.56       15.28      6.22 o
 -10  10   3        0.18       -1.54      4.24 o
  -9  10   3       34.60       46.01      5.62 o
  -8  10   3        0.64        4.31      3.46 o
  -7  10   3       17.90       15.57      4.37 o
  -6  10   3        1.58        0.89      3.04 o
  -5  10   3       11.87       10.81      3.25 o
  -4  10   3      102.48       99.02     10.90 o
  -3  10   3       74.37       73.05      7.19 o
  -2  10   3        3.33        5.15      2.38 o
  -1  10   3      424.79      458.17     13.87 o
   0  10   3       27.63       29.70      5.12 o
   1  10   3        5.08        4.02      2.11 o
   2  10   3       15.13       12.75      2.88 o
   3  10   3      135.90      124.71     10.72 o
   4  10   3        4.58        2.94      4.72 o
   5  10   3        0.90        0.18      2.98 o
   6  10   3       82.27       79.06      5.51 o
   7  10   3        6.83        9.98      3.80 o
   8  10   3       18.13       13.18      4.63 o
   9  10   3       29.15       32.47      5.96 o
  10  10   3        6.20        2.08      5.00 o
 -10  11   3        9.26        5.86      4.83 o
  -9  11   3       32.79       36.00      5.52 o
  -8  11   3       33.12       44.17      9.29 o
  -7  11   3       26.30       25.75      4.71 o
  -6  11   3       39.77       45.38      5.13 o
  -5  11   3       37.19       38.76      4.47 o
  -4  11   3      143.60      139.32     16.09 o
  -3  11   3      144.62      151.71      6.76 o
  -2  11   3      163.56      162.52      8.73 o
  -1  11   3      163.57      158.31     22.42 o
   0  11   3      121.88       93.16      7.88 o
   1  11   3       31.90       30.03      3.56 o
   2  11   3        2.18       -0.10      2.43 o
   3  11   3        0.20        1.63      4.10 o
   4  11   3        5.30       10.68      5.46 o
   5  11   3        9.55        5.67      5.99 o
   6  11   3        7.23        9.90      3.73 o
   7  11   3       17.88       20.25      4.18 o
   8  11   3       32.00       19.17      4.71 o
   9  11   3       42.03       42.22      8.60 o
  -9  12   3        2.82        9.16      4.23 o
  -8  12   3        0.06        2.19      4.21 o
  -7  12   3      230.43      246.53     10.35 o
  -6  12   3       13.40       11.15      3.80 o
  -5  12   3       59.95       67.63      8.76 o
  -4  12   3        0.93       -1.68      3.01 o
  -3  12   3       54.03       39.26      8.24 o
  -2  12   3        4.50        5.42      5.75 o
  -1  12   3       29.59       28.26      6.54 o
   0  12   3       34.13       27.22      4.89 o
   1  12   3       98.90      116.11      9.89 o
   2  12   3       37.91       37.84      4.11 o
   3  12   3       11.44        5.05      4.90 o
   4  12   3       10.38        9.37      6.00 o
   5  12   3        2.94        1.72      5.96 o
   6  12   3        3.89        5.88      6.80 o
   7  12   3        0.09       -0.63      6.72 o
   8  12   3       23.63       19.05      4.90 o
  -8  13   3        0.60       -0.17      3.96 o
  -7  13   3       60.10       78.04      6.64 o
  -6  13   3        4.02        9.76      3.74 o
  -5  13   3        3.18        4.08      3.49 o
  -4  13   3        6.19        5.91      3.17 o
  -3  13   3        0.52       -1.26      4.16 o
  -2  13   3       71.84       75.35      7.35 o
  -1  13   3       30.57       23.36     11.76 o
   0  13   3      194.36      215.00     10.60 o
   1  13   3       22.63       28.41     15.78 o
   2  13   3        2.60        2.77      2.77 o
   3  13   3        0.90        4.68      4.86 o
   4  13   3       20.86       15.30      6.64 o
   5  13   3        8.61        4.52     12.30 o
   6  13   3        9.82        3.53      7.24 o
  -6  14   3        0.00       -3.97      5.03 o
  -5  14   3        7.55        5.36      3.53 o
  -4  14   3        2.89        5.43      4.28 o
  -3  14   3       11.21       11.78      5.54 o
  -2  14   3       65.75       56.80      9.49 o
  -1  14   3       36.10       35.42      6.17 o
   0  14   3       14.68       10.34      4.44 o
   1  14   3       12.84       19.65      5.16 o
   2  14   3        0.30       -1.06      3.40 o
   3  14   3       43.22       50.78     12.54 o
   4  14   3       18.79       15.43      8.04 o
   5  14   3        2.62       -2.28      5.85 o
  -3  15   3       19.15       18.08      5.15 o
  -2  15   3       23.82       26.09      6.10 o
  -1  15   3        5.01        2.11      4.25 o
   0  15   3        1.69        5.36      4.50 o
   1  15   3        6.54        5.16      4.55 o
   2  15   3       76.33       59.95     12.75 o
 -15   0   4        6.55        9.29      6.20 o
 -14   0   4        9.10        9.60      5.98 o
 -13   0   4      142.57      122.72      9.73 o
 -12   0   4       27.89       25.89      5.02 o
 -11   0   4        2.35        3.29      4.54 o
 -10   0   4      114.64      104.63      6.58 o
  -9   0   4       87.95       76.27      5.49 o
  -8   0   4        8.62        6.78      1.94 o
  -7   0   4        0.92        0.16      1.42 o
  -6   0   4      770.56      920.57     23.41 o
  -5   0   4       35.52       36.50      2.20 o
  -4   0   4     2162.22     2331.65     20.61 o
  -3   0   4     1563.67     1613.14     18.92 o
  -2   0   4      433.43      483.10      9.49 o
  -1   0   4     2376.01     2298.50     28.50 o
   0   0   4      704.94      684.90     10.50 o
   1   0   4      848.73      865.91     11.61 o
   2   0   4     2065.00     2117.55     21.63 o
   3   0   4      246.03      295.41      4.94 o
   4   0   4       74.54       62.53      2.51 o
   5   0   4      141.63      163.70      3.92 o
   6   0   4      592.05      615.36     12.80 o
   7   0   4      295.60      313.88      9.39 o
   8   0   4       50.14       59.08      5.25 o
   9   0   4       67.68       57.37      8.51 o
  10   0   4      146.72      143.92     15.34 o
  11   0   4      139.19      141.70      9.13 o
  12   0   4       14.94       20.74      6.86 o
  13   0   4        2.55        4.97      5.78 o
 -15   1   4        8.89       13.55      4.46 o
 -14   1   4       10.52        6.39      3.88 o
 -13   1   4       80.90       83.27      5.67 o
 -12   1   4        2.24        3.90      2.91 o
 -11   1   4       48.28       44.26      4.81 o
 -10   1   4      173.33      177.84      6.44 o
  -9   1   4        0.05        0.30      1.63 o
  -8   1   4       63.79       57.32      2.87 o
  -7   1   4        7.49        2.72      1.27 o
  -6   1   4      914.96      970.41      9.17 o
  -5   1   4      355.11      372.05      4.59 o
  -4   1   4      205.35      214.44      3.60 o
  -3   1   4      742.13      840.17      7.41 o
  -2   1   4      751.91      806.48      9.17 o
  -1   1   4     1949.79     1974.18     17.50 o
   0   1   4        2.67        0.96      0.98 o
   1   1   4       24.20       27.06      1.25 o
   2   1   4      451.95      447.50      5.30 o
   3   1   4     2267.18     2372.97     16.68 o
   4   1   4      425.91      426.71      5.27 o
   5   1   4       29.15       27.71      1.63 o
   6   1   4      163.25      164.50      4.74 o
   7   1   4       62.37       54.25      2.71 o
   8   1   4        1.46        3.11      2.06 o
   9   1   4        1.02        1.50      2.77 o
  10   1   4        9.86       13.52      3.35 o
  11   1   4        2.01       -0.85      3.22 o
  12   1   4        0.52        3.26      3.74 o
  13   1   4      178.25      198.16     10.61 o
 -14   2   4        3.56        2.49      3.58 o
 -13   2   4        3.65        1.23      3.21 o
 -12   2   4        0.40       -0.09      2.87 o
 -11   2   4       68.91       66.25      4.57 o
 -10   2   4        5.34        2.76      2.44 o
  -9   2   4       39.93       40.86      3.46 o
  -8   2   4        3.15        0.73      1.51 o
  -7   2   4        2.37        2.96      1.28 o
  -6   2   4       75.22       71.30      2.48 o
  -5   2   4      246.89      242.80      3.74 o
  -4   2   4     1491.73     1646.90     11.08 o
  -3   2   4      598.94      632.89      5.93 o
  -2   2   4       33.14       37.26      1.82 o
  -1   2   4       42.91       40.36      1.52 o
   0   2   4      132.90      130.93      2.42 o
   1   2   4       39.64       57.16      2.01 o
   2   2   4      225.34      236.07      3.21 o
   3   2   4        3.03       -0.83      0.83 o
   4   2   4      244.86      258.79      3.97 o
   5   2   4       14.16       17.94      1.55 o
   6   2   4       48.63       52.33      2.76 o
   7   2   4       86.35       91.06      4.79 o
   8   2   4       17.95       16.67      2.37 o
   9   2   4       31.80       25.67      3.75 o
  10   2   4       14.92       13.09      3.70 o
  11   2   4        0.39        2.98      4.32 o
  12   2   4        0.03        0.37      4.01 o
  13   2   4       56.72       57.02      7.92 o
 -14   3   4        6.79        5.76      4.72 o
 -13   3   4       21.69       28.13      4.80 o
 -12   3   4       51.05       55.20      5.37 o
 -11   3   4       11.99       16.14      3.26 o
 -10   3   4        7.30        6.76      2.75 o
  -9   3   4      187.30      189.63      6.35 o
  -8   3   4        2.11        1.91      1.95 o
  -7   3   4        2.29        0.85      1.48 o
  -6   3   4        0.96        0.86      1.12 o
  -5   3   4      468.03      536.05      6.11 o
  -4   3   4      327.99      368.14      4.69 o
  -3   3   4      877.77      952.87      8.16 o
  -2   3   4      580.72      640.31      6.92 o
  -1   3   4      110.88       97.11      2.06 o
   0   3   4       89.48      100.10      2.56 o
   1   3   4        6.65        3.77      0.89 o
   2   3   4     1506.82     1597.57     13.49 o
   3   3   4      105.53      103.43      2.53 o
   4   3   4        1.83        3.25      1.02 o
   5   3   4      546.01      571.88      7.16 o
   6   3   4       76.81       78.75      3.12 o
   7   3   4       39.10       35.96      2.90 o
   8   3   4        1.76        4.59      2.12 o
   9   3   4        9.45       12.10      2.62 o
  10   3   4        8.51        9.20      3.43 o
  11   3   4       24.12       22.30      4.48 o
  12   3   4        0.88        5.74      4.15 o
 -14   4   4       30.08       28.00      6.01 o
 -13   4   4        1.77       -6.37      6.37 o
 -12   4   4       11.18       13.68      4.18 o
 -11   4   4       46.42       49.38      6.12 o
 -10   4   4       18.25       18.58      3.22 o
  -9   4   4       10.95        9.86      2.44 o
  -8   4   4       31.18       23.14      2.85 o
  -7   4   4       13.56       11.94      1.98 o
  -6   4   4        3.29        2.74      1.27 o
  -5   4   4      239.09      257.21      3.86 o
  -4   4   4       83.55       85.21      2.57 o
  -3   4   4      154.15      173.69      3.82 o
  -2   4   4     1603.49     1803.74     16.24 o
  -1   4   4       69.00       73.93      2.61 o
   0   4   4      207.82      230.53      4.36 o
   1   4   4      368.16      370.72      5.18 o
   2   4   4       33.23       37.81      1.55 o
   3   4   4       63.08       68.54      2.41 o
   4   4   4      277.57      293.05      4.50 o
   5   4   4       20.00       22.49      2.47 o
   6   4   4       59.87       58.13      3.09 o
   7   4   4       55.97       41.13      4.31 o
   8   4   4       10.77        8.54      2.37 o
   9   4   4       12.39       12.99      3.43 o
  10   4   4       49.35       65.27      6.25 o
  11   4   4       17.97       15.77      4.88 o
  12   4   4       31.71       26.42      6.62 o
 -14   5   4       26.63       28.21      6.54 o
 -13   5   4        1.32        5.70      4.33 o
 -12   5   4      110.29      108.13      7.42 o
 -11   5   4       23.41       18.06      4.22 o
 -10   5   4       57.29       61.86      5.29 o
  -9   5   4       11.53        5.43      2.72 o
  -8   5   4       14.97       10.45      2.72 o
  -7   5   4       39.41       43.32      5.88 o
  -6   5   4        1.52        1.10      1.35 o
  -5   5   4     1166.54     1170.50     15.07 o
  -4   5   4       33.13       33.78      2.52 o
  -3   5   4       61.14       71.47      2.62 o
  -2   5   4      400.98      412.66      5.11 o
  -1   5   4      145.39      158.20      3.67 o
   0   5   4        5.22        2.25      1.00 o
   1   5   4       44.38       50.29      1.83 o
   2   5   4      402.30      395.95      5.91 o
   3   5   4      681.99      663.13     10.96 o
   4   5   4        6.51        7.57      1.27 o
   5   5   4      795.25      778.37     13.07 o
   6   5   4       27.18       27.89      2.54 o
   7   5   4      150.13      153.03      6.67 o
   8   5   4       39.77       37.66      7.29 o
   9   5   4       67.25       64.92      6.27 o
  10   5   4       10.99       12.83      4.04 o
  11   5   4       28.17       27.51      4.22 o
  12   5   4       48.08       64.75      7.11 o
 -13   6   4        1.27        1.28      4.10 o
 -12   6   4      197.99      197.87     16.00 o
 -11   6   4        7.16       15.53      3.93 o
 -10   6   4        0.10       -2.73      4.91 o
  -9   6   4        0.31        3.88      2.52 o
  -8   6   4        0.06        2.27      2.93 o
  -7   6   4      108.84      111.71      6.01 o
  -6   6   4      105.78      108.47      5.44 o
  -5   6   4        6.00        9.53      2.58 o
  -4   6   4      135.96      137.97      3.89 o
  -3   6   4      192.33      204.76      4.12 o
  -2   6   4        0.22        0.05      0.99 o
  -1   6   4      375.66      394.00      5.58 o
   0   6   4      130.85      140.98      2.84 o
   1   6   4        5.62        3.82      1.38 o
   2   6   4       16.24       17.15      2.78 o
   3   6   4        0.37        1.29      1.74 o
   4   6   4       27.35       29.16      3.01 o
   5   6   4      608.48      508.04      8.41 o
   6   6   4      101.05       98.96      4.62 o
   7   6   4      125.60      135.89      5.69 o
   8   6   4       18.28       11.51      3.23 o
   9   6   4       57.26       59.52      8.56 o
  10   6   4        8.41        7.59      3.87 o
  11   6   4       10.93       10.27      4.33 o
  12   6   4        0.17        4.93      5.50 o
 -13   7   4       37.53       46.69      8.47 o
 -12   7   4        3.42        9.81      5.73 o
 -11   7   4       38.41       38.76      6.18 o
 -10   7   4        0.54       -2.31      3.48 o
  -9   7   4        7.84        7.05      3.86 o
  -8   7   4       10.22        7.00      4.59 o
  -7   7   4        0.52        1.26      2.45 o
  -6   7   4      147.92      149.16      6.27 o
  -5   7   4       66.97       63.82      5.20 o
  -4   7   4       88.31       89.49      5.47 o
  -3   7   4       61.40       69.80      3.49 o
  -2   7   4       42.69       35.55      2.18 o
  -1   7   4      319.12      331.46      5.19 o
   0   7   4      127.62      126.90      3.40 o
   1   7   4      107.62      106.81      5.26 o
   2   7   4       33.81       27.94      3.07 o
   3   7   4        7.21        9.02      2.15 o
   4   7   4       82.23       89.18      4.56 o
   5   7   4        4.60        5.89      2.89 o
   6   7   4       22.98       20.40      3.37 o
   7   7   4      271.62      284.42     12.61 o
   8   7   4       80.16       76.31     11.24 o
   9   7   4        1.02        2.00      4.15 o
  10   7   4       84.47       83.21      8.81 o
  11   7   4       17.09       22.67      6.50 o
 -12   8   4       19.45       24.71      9.94 o
 -11   8   4       11.23        6.41      4.83 o
 -10   8   4      103.77      107.23     14.93 o
  -9   8   4        0.10        0.27      3.23 o
  -8   8   4        4.12        3.51      3.49 o
  -7   8   4        9.03       10.97      3.51 o
  -6   8   4       23.99       19.46      4.62 o
  -5   8   4        4.92        4.57      4.18 o
  -4   8   4       43.59       45.73      4.40 o
  -3   8   4       38.21       31.11      3.86 o
  -2   8   4        5.81        5.38      1.66 o
  -1   8   4      156.88      159.52      3.97 o
   0   8   4        1.61        3.78      2.01 o
   1   8   4       17.05       14.19      2.56 o
   2   8   4       29.00       27.76      3.15 o
   3   8   4       97.87       59.48      4.32 o
   4   8   4       27.93       22.24      2.95 o
   5   8   4        5.15       -0.07      2.59 o
   6   8   4       34.34       23.34      3.97 o
   7   8   4       17.35       17.38      4.72 o
   8   8   4       72.92       67.83     13.94 o
   9   8   4        0.36       -0.04      4.11 o
  10   8   4        0.51        0.29      5.07 o
  11   8   4        1.95       -0.33      4.68 o
 -12   9   4        1.78        0.75      5.23 o
 -11   9   4        0.59        3.26      4.56 o
 -10   9   4        7.42        6.26      4.26 o
  -9   9   4       59.09       71.95      8.92 o
  -8   9   4       44.52       41.20      4.94 o
  -7   9   4       15.78       16.67      4.21 o
  -6   9   4       21.93       25.00      4.43 o
  -5   9   4       64.91       71.80      5.65 o
  -4   9   4      313.53      324.73     14.65 o
  -3   9   4      732.13      747.38     19.50 o
  -2   9   4        0.33        1.54      1.51 o
  -1   9   4        0.47        2.02      2.19 o
   0   9   4        4.63        4.48      2.08 o
   1   9   4      111.15       95.17      6.58 o
   2   9   4       30.21       22.66      5.31 o
   3   9   4       76.08       72.12      5.13 o
   4   9   4       71.77       49.43      6.42 o
   5   9   4       40.64       34.10      5.31 o
   6   9   4       31.31       22.42      3.96 o
   7   9   4       28.22       28.11      4.79 o
   8   9   4        0.01        5.40      5.35 o
   9   9   4       15.71       10.53      5.64 o
  10   9   4       13.39        8.43      6.04 o
 -11  10   4       29.01       28.30      6.33 o
 -10  10   4        3.57        1.20      4.41 o
  -9  10   4        5.75        2.42      3.80 o
  -8  10   4       30.95       30.72      7.20 o
  -7  10   4        7.96        5.25      3.72 o
  -6  10   4      210.16      215.62      9.39 o
  -5  10   4        7.87        2.60      3.17 o
  -4  10   4      100.20      104.11      7.49 o
  -3  10   4       14.60       17.84      6.19 o
  -2  10   4      174.02      186.08      6.64 o
  -1  10   4       63.41       63.39      3.96 o
   0  10   4       43.27       36.79      3.14 o
   1  10   4      319.17      297.76      9.13 o
   2  10   4       55.83       48.07      6.19 o
   3  10   4        5.02        1.41      2.63 o
   4  10   4      148.62      137.42     11.15 o
   5  10   4        1.44        1.36      3.17 o
   6  10   4        0.10        0.58      3.26 o
   7  10   4        5.48       10.95      4.54 o
   8  10   4        8.89       10.36      5.00 o
   9  10   4       60.30       61.83     11.69 o
 -10  11   4        0.54        2.66      4.78 o
  -9  11   4        4.74        5.11      5.67 o
  -8  11   4        0.38        6.43      4.34 o
  -7  11   4        8.16       10.31      4.42 o
  -6  11   4      139.92      142.76      8.24 o
  -5  11   4       11.89       19.14      6.85 o
  -4  11   4        0.71        0.52      2.94 o
  -3  11   4       22.08       25.37      3.86 o
  -2  11   4       10.56       11.97      6.47 o
  -1  11   4      110.61       94.93      7.47 o
   0  11   4       96.21      110.75      5.64 o
   1  11   4        7.12        5.50      3.50 o
   2  11   4       28.08       20.80      3.59 o
   3  11   4        0.71       -2.48      2.48 o
   4  11   4        0.89        2.29      3.06 o
   5  11   4        1.75       -0.93      3.09 o
   6  11   4       77.27       85.36      6.90 o
   7  11   4       20.45       19.98      4.45 o
   8  11   4        2.53        3.12      4.40 o
  -9  12   4       20.88       28.12      5.91 o
  -8  12   4       21.69       25.97      5.28 o
  -7  12   4        5.09        5.25      4.15 o
  -6  12   4       23.46       27.19      4.59 o
  -5  12   4       32.07       32.40      4.67 o
  -4  12   4        3.26        7.18      3.41 o
  -3  12   4        4.56       10.09      4.50 o
  -2  12   4        0.14       10.05      6.53 o
  -1  12   4        1.08        5.62      3.86 o
   0  12   4      102.34      100.85      7.81 o
   1  12   4        0.00        1.48      2.87 o
   2  12   4      161.03      164.98     16.79 o
   3  12   4       25.20       26.37      8.29 o
   4  12   4        0.21       -1.33      5.23 o
   5  12   4        1.00       -2.67      7.69 o
   6  12   4        1.45        1.73      3.91 o
   7  12   4       45.50       56.07     12.95 o
  -8  13   4        3.47       -2.81      4.25 o
  -7  13   4        6.48        8.06      4.14 o
  -6  13   4       15.41        6.96      6.63 o
  -5  13   4        6.75        2.13      3.65 o
  -4  13   4        0.00        3.03      4.17 o
  -3  13   4       23.93       30.80      8.41 o
  -2  13   4       22.58       22.30      5.39 o
  -1  13   4       16.29       19.99      4.76 o
   0  13   4        0.26       -1.46      3.72 o
   1  13   4        1.85        5.72      4.15 o
   2  13   4       93.29       91.37      5.78 o
   3  13   4        1.67        1.72      5.19 o
   4  13   4       47.36       59.68      9.44 o
   5  13   4        6.16        4.48      6.97 o
   6  13   4       12.39        9.77      7.76 o
  -6  14   4       26.55       39.69      6.23 o
  -5  14   4        7.32        6.60      5.40 o
  -4  14   4       22.07       21.73      6.26 o
  -3  14   4       14.87       16.29      5.27 o
  -2  14   4       38.68       49.94     11.83 o
  -1  14   4       60.46       52.95      7.19 o
   0  14   4        6.23        1.90      5.28 o
   1  14   4        0.12       -3.55      3.55 o
   2  14   4       12.25       25.43      5.06 o
   3  14   4       12.84       18.07      7.92 o
   4  14   4        0.58        5.55      6.54 o
  -2  15   4        4.45        0.84      4.37 o
  -1  15   4        4.25        7.15      5.03 o
   0  15   4       27.64       28.06      6.06 o
 -15   1   5        8.19        8.22      4.26 o
 -14   1   5       38.74       31.62      5.41 o
 -13   1   5       36.74       36.94      4.45 o
 -12   1   5      149.11      154.83      6.57 o
 -11   1   5      104.41       99.18      5.25 o
 -10   1   5        1.99        3.06      1.89 o
  -9   1   5        1.00        0.91      1.72 o
  -8   1   5        5.66        5.21      1.70 o
  -7   1   5        1.15        0.03      1.21 o
  -6   1   5        0.11        0.31      0.94 o
  -5   1   5       45.35       47.49      1.62 o
  -4   1   5      347.14      386.23      4.14 o
  -3   1   5        0.08       -0.67      0.67 o
  -2   1   5      396.32      386.67      5.23 o
  -1   1   5      101.80      118.61      2.47 o
   0   1   5     1448.68     1502.13     10.48 o
   1   1   5       44.11       38.64      1.74 o
   2   1   5       53.27       54.50      2.03 o
   3   1   5      159.98      161.31      2.96 o
   4   1   5      758.78      782.65      8.70 o
   5   1   5      109.51      113.37      3.90 o
   6   1   5       25.69       28.89      2.18 o
   7   1   5       39.89       37.87      2.45 o
   8   1   5       33.38       36.87      3.97 o
   9   1   5       24.73       19.78      3.15 o
  10   1   5       11.07       15.74      3.60 o
  11   1   5       64.03       56.22      5.28 o
  12   1   5        1.53        2.99      3.87 o
 -14   2   5        0.10       -3.34      3.34 o
 -13   2   5       12.04       10.82      3.48 o
 -12   2   5        1.02        4.31      3.28 o
 -11   2   5       22.31       30.70      3.27 o
 -10   2   5       67.96       62.01      6.00 o
  -9   2   5       60.38       40.00      3.13 o
  -8   2   5      255.76      222.70      6.10 o
  -7   2   5       93.05       93.46      3.02 o
  -6   2   5        2.24        1.79      0.92 o
  -5   2   5       70.38       89.24      2.62 o
  -4   2   5      131.90      144.24      2.64 o
  -3   2   5       37.47       36.16      1.56 o
  -2   2   5      777.58      831.84      6.98 o
  -1   2   5     1227.52     1414.54     11.60 o
   0   2   5      106.28      103.89      2.38 o
   1   2   5        0.67       -0.90      0.90 o
   2   2   5      765.87      758.10      9.71 o
   3   2   5        0.01        1.12      0.84 o
   4   2   5       68.11       64.28      2.61 o
   5   2   5       60.17       51.32      3.39 o
   6   2   5        5.48        2.93      1.95 o
   7   2   5      252.19      255.74      5.95 o
   8   2   5       72.46       79.39      4.02 o
   9   2   5       72.32       63.89      5.44 o
  10   2   5       32.68       32.41      4.57 o
  11   2   5       31.07       30.23      5.87 o
  12   2   5        1.11       -1.65      4.11 o
 -14   3   5        1.46        2.05      4.67 o
 -13   3   5       14.67        8.98      4.33 o
 -12   3   5       42.55       41.38      4.45 o
 -11   3   5       46.38       47.90      4.38 o
 -10   3   5       61.77       49.96      4.19 o
  -9   3   5       98.66      108.54      5.15 o
  -8   3   5        5.29        3.55      1.97 o
  -7   3   5       12.55        9.14      1.89 o
  -6   3   5       89.84       94.05      3.32 o
  -5   3   5        0.77        3.00      0.89 o
  -4   3   5     2195.33     2343.00     16.84 o
  -3   3   5      396.89      425.96      5.19 o
  -2   3   5      717.18      795.80      8.55 o
  -1   3   5     1076.89     1087.02      9.87 o
   0   3   5      185.75      203.56      3.28 o
   1   3   5      129.07      147.36      2.58 o
   2   3   5        7.49        7.35      0.98 o
   3   3   5      304.01      288.07      3.93 o
   4   3   5      767.22      758.87      7.48 o
   5   3   5       22.34       25.68      2.36 o
   6   3   5       40.16       31.31      5.45 o
   7   3   5        2.42        4.44      2.05 o
   8   3   5       44.70       42.37      3.42 o
   9   3   5       16.59       15.37      3.35 o
  10   3   5       14.05       12.17      3.94 o
  11   3   5        2.00        4.24      3.75 o
  12   3   5        7.89       15.19      5.50 o
 -14   4   5       15.80       12.58      5.64 o
 -13   4   5        7.08        7.17      4.09 o
 -12   4   5      110.81      125.35      7.70 o
 -11   4   5       99.16       91.20      6.52 o
 -10   4   5        8.63       12.24      2.91 o
  -9   4   5      106.85      120.14      6.16 o
  -8   4   5       92.72       73.50      3.71 o
  -7   4   5        7.86        3.23      1.62 o
  -6   4   5        0.15        2.31      1.21 o
  -5   4   5      390.53      414.25      5.51 o
  -4   4   5       23.50       26.08      2.10 o
  -3   4   5      409.11      443.16      6.79 o
  -2   4   5      235.55      244.13      4.76 o
  -1   4   5       59.69       60.31      2.06 o
   0   4   5        0.95       -0.25      1.08 o
   1   4   5        7.03        7.04      1.28 o
   2   4   5       56.90       61.68      2.15 o
   3   4   5      104.15      111.02      3.82 o
   4   4   5        3.70        5.70      1.38 o
   5   4   5        3.65        3.19      1.51 o
   6   4   5       83.62       62.87      4.86 o
   7   4   5       39.64       25.48      2.85 o
   8   4   5       18.96       19.48      3.86 o
   9   4   5       13.35       10.89      2.83 o
  10   4   5        0.06        0.37      2.88 o
  11   4   5        0.00       -1.05      4.15 o
  12   4   5        5.45        5.33      5.05 o
 -14   5   5        0.01       -1.69      5.44 o
 -13   5   5       51.53       71.51      7.30 o
 -12   5   5        1.04        0.04      3.67 o
 -11   5   5       72.00       72.01      6.11 o
 -10   5   5       70.11       61.60      5.31 o
  -9   5   5        7.69        5.65      2.68 o
  -8   5   5       38.02       24.54      3.53 o
  -7   5   5       15.04       19.88      2.61 o
  -6   5   5       74.73       77.30      5.15 o
  -5   5   5       25.07       26.85      3.08 o
  -4   5   5      498.11      572.99      8.22 o
  -3   5   5      516.83      535.24      7.68 o
  -2   5   5        4.16        4.74      1.09 o
  -1   5   5      776.43      773.66      9.84 o
   0   5   5       42.45       57.87      2.38 o
   1   5   5       13.09       14.72      1.44 o
   2   5   5       26.29       24.79      1.66 o
   3   5   5       45.58       49.28      2.21 o
   4   5   5        1.54        3.00      1.70 o
   5   5   5      152.96      143.81      4.49 o
   6   5   5        0.01       -0.51      1.75 o
   7   5   5      136.20      121.98      6.76 o
   8   5   5       17.34        8.34      3.49 o
   9   5   5        1.73        0.04      3.20 o
  10   5   5        0.61        1.25      3.24 o
  11   5   5        2.67        0.42      4.04 o
  12   5   5       51.57       62.07     11.65 o
 -13   6   5       16.83       18.00      6.47 o
 -12   6   5       24.45       35.59      5.06 o
 -11   6   5      139.48      144.70      9.20 o
 -10   6   5       42.93       42.24      4.49 o
  -9   6   5       41.35       40.73      5.52 o
  -8   6   5      108.52       93.94      6.16 o
  -7   6   5       77.80       85.23      6.35 o
  -6   6   5       61.36       52.63      4.36 o
  -5   6   5        0.29       -1.30      1.63 o
  -4   6   5      168.06      158.37      4.99 o
  -3   6   5       45.91       34.74      2.54 o
  -2   6   5       14.33       17.06      1.42 o
  -1   6   5      202.40      228.10      4.46 o
   0   6   5        0.27       -0.24      0.99 o
   1   6   5       81.41       86.77      3.49 o
   2   6   5        3.16        3.65      2.60 o
   3   6   5       13.50       10.81      2.43 o
   4   6   5        4.92       18.05      2.80 o
   5   6   5        0.98       -0.39      1.69 o
   6   6   5       41.73       40.27      3.54 o
   7   6   5       29.93       31.29      3.60 o
   8   6   5        2.64        5.17      3.24 o
   9   6   5        8.38        3.31      3.48 o
  10   6   5       24.14       35.31      5.29 o
  11   6   5        0.99        1.27      4.18 o
 -13   7   5       31.46       24.14      7.30 o
 -12   7   5        0.16        2.83      7.88 o
 -11   7   5        6.28        4.80      4.80 o
 -10   7   5        0.54        3.54      4.42 o
  -9   7   5       35.96       29.69      5.21 o
  -8   7   5       36.23       24.90      4.57 o
  -7   7   5       10.98       11.52      3.25 o
  -6   7   5        3.48        1.63      2.49 o
  -5   7   5      236.15      221.83      8.88 o
  -4   7   5       86.51       82.93      5.94 o
  -3   7   5      321.58      314.86      6.79 o
  -2   7   5        0.31        1.74      1.49 o
  -1   7   5       34.05       30.67      2.05 o
   0   7   5        2.54        3.72      1.55 o
   1   7   5       71.29       67.93      4.39 o
   2   7   5       87.22      100.13      5.26 o
   3   7   5        1.70        9.16      2.37 o
   4   7   5      115.83      120.10      9.78 o
   5   7   5       24.66       14.01      2.97 o
   6   7   5      410.82      384.81     10.97 o
   7   7   5       14.41       11.66      4.91 o
   8   7   5        5.12        3.91      3.74 o
   9   7   5       88.97       90.24      8.92 o
  10   7   5        0.22        0.08      4.80 o
  11   7   5        2.77        3.44      5.52 o
 -12   8   5        1.30        3.15      5.46 o
 -11   8   5       71.91       75.69     19.81 o
 -10   8   5        4.60        9.31     11.15 o
  -9   8   5        3.41       -0.89      6.47 o
  -8   8   5        4.01        4.41      4.15 o
  -7   8   5       14.11       16.38      3.85 o
  -6   8   5      375.21      368.57     14.18 o
  -5   8   5      118.85      130.46      7.15 o
  -4   8   5      105.63       96.36      6.08 o
  -3   8   5      468.93      487.01      9.80 o
  -2   8   5        9.32        9.18      1.92 o
  -1   8   5       46.17       47.88      3.39 o
   0   8   5       14.42        8.34      2.47 o
   1   8   5       20.92       23.26      3.15 o
   2   8   5        1.36        1.67      2.18 o
   3   8   5      106.51       83.41      5.35 o
   4   8   5       89.59       85.34      5.26 o
   5   8   5        7.13        6.07      2.94 o
   6   8   5       70.58       64.88      5.46 o
   7   8   5        0.47        4.60      3.98 o
   8   8   5      189.11      181.78     10.14 o
   9   8   5        2.21        6.02      5.63 o
  10   8   5       23.96       23.22      6.72 o
 -12   9   5        9.64        7.61      5.42 o
 -11   9   5        5.00        6.76      4.76 o
 -10   9   5       13.81       10.68      4.77 o
  -9   9   5       22.40       40.52      5.36 o
  -8   9   5       47.90       65.34      7.03 o
  -7   9   5        0.09        0.37      3.91 o
  -6   9   5      106.43      111.17     10.53 o
  -5   9   5       26.26       20.97      4.61 o
  -4   9   5      197.54      187.45      9.72 o
  -3   9   5       19.69       20.73      3.61 o
  -2   9   5       14.71       10.54      1.98 o
  -1   9   5       47.05       46.22      2.71 o
   0   9   5       20.13       16.66      2.89 o
   1   9   5       30.24       34.16      4.15 o
   2   9   5        0.67       -1.95      2.38 o
   3   9   5       34.77       27.49      4.22 o
   4   9   5       58.26       49.77      9.72 o
   5   9   5        1.30        3.24      3.06 o
   6   9   5        1.41        1.75      3.20 o
   7   9   5       12.13       10.37      4.59 o
   8   9   5       56.58       50.69     11.41 o
   9   9   5       19.89       13.53      5.49 o
 -11  10   5        2.00        6.36      5.01 o
 -10  10   5       30.84       37.13     11.99 o
  -9  10   5       28.34       22.66      4.83 o
  -8  10   5       19.97       19.17      4.43 o
  -7  10   5        9.32        9.62      4.11 o
  -6  10   5      223.85      221.33     13.00 o
  -5  10   5       83.35       80.22      6.38 o
  -4  10   5      101.47      107.88     11.61 o
  -3  10   5      114.14      126.61      6.61 o
  -2  10   5      145.63      145.22      6.24 o
  -1  10   5       13.18       15.27      3.10 o
   0  10   5       27.21       21.65      3.66 o
   1  10   5        8.54        8.82      3.13 o
   2  10   5      129.07      113.44      6.61 o
   3  10   5        8.55       16.65      3.69 o
   4  10   5       42.39       38.97      5.95 o
   5  10   5        6.82        1.02      3.24 o
   6  10   5       22.01       31.08      4.60 o
   7  10   5       25.13       20.07      5.39 o
   8  10   5        1.73        2.64      4.41 o
   9  10   5        4.79        9.14      5.13 o
 -10  11   5       17.97       29.23      8.46 o
  -9  11   5        3.27        5.67      5.05 o
  -8  11   5      143.23      158.39      9.81 o
  -7  11   5       36.70       36.21      5.69 o
  -6  11   5      173.38      178.97     18.13 o
  -5  11   5       79.38       74.71      6.31 o
  -4  11   5       66.59       77.87      6.69 o
  -3  11   5       42.99       42.44      4.88 o
  -2  11   5      147.78      157.62      9.69 o
  -1  11   5        9.51       15.61      4.52 o
   0  11   5      120.32      131.10      6.78 o
   1  11   5        6.17        8.60      3.22 o
   2  11   5       17.26       21.96      4.96 o
   3  11   5       14.07       10.78      3.62 o
   4  11   5        3.57        4.56      3.41 o
   5  11   5       33.30       32.32      4.97 o
   6  11   5        0.13        1.61      3.67 o
   7  11   5       37.82       38.64      7.12 o
   8  11   5        0.97       -2.65      4.35 o
  -9  12   5        0.62       10.15      5.00 o
  -8  12   5      114.03      116.10      8.89 o
  -7  12   5       45.11       34.52      7.94 o
  -6  12   5       13.15       16.60      4.43 o
  -5  12   5        0.55        0.83      3.38 o
  -4  12   5        0.00        0.42      3.19 o
  -3  12   5       23.37       23.85      5.65 o
  -2  12   5       19.38       21.48      5.39 o
  -1  12   5        5.02        6.97      4.50 o
   0  12   5      391.28      414.37     10.88 o
   1  12   5        1.07        0.09      2.98 o
   2  12   5      110.86      102.50     13.37 o
   3  12   5       43.27       35.52      4.72 o
   4  12   5      115.19      125.40      7.55 o
   5  12   5       95.16      115.27      7.57 o
   6  12   5        0.01        2.23      4.09 o
   7  12   5        5.58       13.00      4.71 o
  -8  13   5       31.96       27.66     12.45 o
  -7  13   5       54.70       56.75      8.02 o
  -6  13   5       12.48       13.07      4.61 o
  -5  13   5       93.64       92.83      7.99 o
  -4  13   5        2.12        3.78      4.58 o
  -3  13   5        0.00        2.41      4.20 o
  -2  13   5        0.34        2.58      4.13 o
  -1  13   5        6.61        6.11      4.52 o
   0  13   5       50.90       49.59      6.83 o
   1  13   5        0.19        2.06      3.83 o
   2  13   5        0.95        2.28      3.35 o
   3  13   5        1.60        3.11      3.40 o
   4  13   5       26.29       22.85      7.85 o
   5  13   5       45.87       35.72     16.78 o
  -6  14   5        0.00       -2.75      7.46 o
  -5  14   5        9.34        6.95      5.24 o
  -4  14   5        0.40        4.31      4.57 o
  -3  14   5        1.83        3.36      6.39 o
  -2  14   5        5.30        3.15      4.43 o
  -1  14   5        0.29        1.60      4.25 o
   0  14   5        0.85       -0.22      4.43 o
   1  14   5        0.03        5.41      4.39 o
   2  14   5      303.80      334.33     13.15 o
   3  14   5       92.48       91.72      9.97 o
 -15   0   6        2.21        1.14      5.39 o
 -14   0   6        0.00       -4.13      4.87 o
 -13   0   6        0.00        5.58      5.77 o
 -12   0   6        0.01        0.73      3.81 o
 -11   0   6      198.46      177.55      9.36 o
 -10   0   6       73.15       80.01      6.41 o
  -9   0   6       96.98      100.07     14.82 o
  -8   0   6       10.01        9.50      2.38 o
  -7   0   6       11.12        9.85      2.05 o
  -6   0   6      221.11      225.20      5.60 o
  -5   0   6        7.51        7.74      1.45 o
  -4   0   6       55.73       57.81      2.52 o
  -3   0   6       41.16       47.50      2.71 o
  -2   0   6      144.00      170.35      4.48 o
  -1   0   6      367.15      380.42      6.12 o
   0   0   6     1955.95     2204.39     18.47 o
   1   0   6     1324.40     1418.98     14.01 o
   2   0   6        0.85       -1.15      1.15 o
   3   0   6      284.51      292.78      5.56 o
   4   0   6       59.36       52.14      2.75 o
   5   0   6      753.80      776.21     20.55 o
   6   0   6        1.06       -0.05      2.55 o
   7   0   6       12.50       14.71      3.79 o
   8   0   6       39.51       53.21      8.02 o
   9   0   6       36.95       45.12      9.85 o
  10   0   6      137.65      163.41      9.65 o
  11   0   6        9.56        7.29      5.87 o
  12   0   6        2.18        2.65      6.51 o
 -15   1   6        1.77        2.36      3.99 o
 -14   1   6        0.15        1.52      3.95 o
 -13   1   6        1.37        1.00      3.22 o
 -12   1   6       11.11        5.33      3.12 o
 -11   1   6      457.03      429.49      9.93 o
 -10   1   6       70.32       58.97      3.47 o
  -9   1   6      329.66      314.82      6.91 o
  -8   1   6      206.30      204.63      5.08 o
  -7   1   6      239.48      256.12      5.00 o
  -6   1   6        7.65        8.44      1.08 o
  -5   1   6       86.64       89.97      2.24 o
  -4   1   6       40.79       46.31      1.67 o
  -3   1   6      255.85      274.85      3.95 o
  -2   1   6      482.11      534.19      5.35 o
  -1   1   6     1833.31     1996.43     14.07 o
   0   1   6       44.84       45.50      1.68 o
   1   1   6     1404.96     1483.69      9.90 o
   2   1   6        1.25        0.43      0.80 o
   3   1   6       32.20       30.70      2.21 o
   4   1   6      189.00      184.22      3.74 o
   5   1   6      469.85      457.11      6.89 o
   6   1   6        3.58        5.95      1.67 o
   7   1   6       45.54       44.23      3.37 o
   8   1   6        0.19        2.02      2.35 o
   9   1   6       34.88       37.77      4.53 o
  10   1   6       57.81       73.02      5.46 o
  11   1   6        0.43       -3.44      3.44 o
  12   1   6        4.59        4.86      4.03 o
 -14   2   6        0.00        0.65      3.55 o
 -13   2   6        3.27        0.12      3.12 o
 -12   2   6       19.33       24.68      4.34 o
 -11   2   6       36.93       38.84      5.05 o
 -10   2   6       13.27       10.01      2.44 o
  -9   2   6      522.57      446.30     12.65 o
  -8   2   6       94.76      105.78      3.86 o
  -7   2   6       60.04       70.71      3.83 o
  -6   2   6       81.00       81.79      2.32 o
  -5   2   6       48.93       58.12      3.22 o
  -4   2   6      280.75      325.87      3.97 o
  -3   2   6      443.49      451.76      4.56 o
  -2   2   6       35.69       33.99      1.69 o
  -1   2   6        0.00       -0.71      0.71 o
   0   2   6       90.98       85.25      2.25 o
   1   2   6      146.82      135.67      2.91 o
   2   2   6      306.72      310.27      4.40 o
   3   2   6       48.36       50.99      1.87 o
   4   2   6       22.26       18.85      1.93 o
   5   2   6        4.73       -0.36      1.90 o
   6   2   6       16.07       10.51      2.08 o
   7   2   6      215.96      201.44      5.81 o
   8   2   6       24.68       16.52      3.47 o
   9   2   6        3.72        5.20      3.34 o
  10   2   6        2.01        1.17      3.45 o
  11   2   6        0.00       -3.07      3.76 o
  12   2   6        2.08        1.51      4.37 o
 -14   3   6        1.83        4.98      4.88 o
 -13   3   6       85.27       84.42      7.20 o
 -12   3   6       15.96       10.75      3.37 o
 -11   3   6       39.88       43.98      4.32 o
 -10   3   6      471.07      425.65      9.94 o
  -9   3   6      252.21      230.73      8.54 o
  -8   3   6       68.40       73.60      3.99 o
  -7   3   6        4.47        1.20      1.94 o
  -6   3   6       40.09       40.32      2.05 o
  -5   3   6       31.92       29.53      1.64 o
  -4   3   6        8.84        8.56      1.12 o
  -3   3   6     2005.94     2196.40     20.60 o
  -2   3   6      786.04      850.90     10.44 o
  -1   3   6      199.33      188.89      3.12 o
   0   3   6      171.65      171.91      3.38 o
   1   3   6        1.71        0.53      1.01 o
   2   3   6      885.89      899.10      8.65 o
   3   3   6        9.28        9.76      1.24 o
   4   3   6        3.24        3.47      1.40 o
   5   3   6       91.47       90.21      3.59 o
   6   3   6        0.52       -0.27      1.65 o
   7   3   6      105.18       93.59      5.46 o
   8   3   6       25.89       23.53      4.87 o
   9   3   6       86.72       89.84      9.38 o
  10   3   6        5.73        9.53      3.90 o
  11   3   6        0.86       -1.07      3.90 o
  12   3   6       21.62       26.63      6.18 o
 -14   4   6        3.98       -2.64      5.43 o
 -13   4   6       58.48       73.20      6.59 o
 -12   4   6        0.00        2.24      3.68 o
 -11   4   6       73.60       68.39      8.79 o
 -10   4   6      502.84      534.75     13.39 o
  -9   4   6      106.55       95.31      5.58 o
  -8   4   6       77.97       63.79      3.96 o
  -7   4   6      548.49      462.54     13.93 o
  -6   4   6        0.07       -1.03      1.26 o
  -5   4   6        4.29        7.70      1.24 o
  -4   4   6      164.47      157.75      7.82 o
  -3   4   6      145.12      168.80      3.92 o
  -2   4   6        9.30        1.46      1.25 o
  -1   4   6      522.96      498.72      7.75 o
   0   4   6       17.75       20.50      1.67 o
   1   4   6       37.01       44.26      2.10 o
   2   4   6        7.53        6.65      1.27 o
   3   4   6       44.04       39.45      3.09 o
   4   4   6       19.04       26.66      2.93 o
   5   4   6        4.12        7.66      1.67 o
   6   4   6       31.34       18.05      2.47 o
   7   4   6       16.93       17.27      2.71 o
   8   4   6       24.02       20.06      3.10 o
   9   4   6       13.76        9.96      3.45 o
  10   4   6       39.82       42.28      5.94 o
  11   4   6       34.07       37.01      6.26 o
 -14   5   6        3.15        0.58      5.85 o
 -13   5   6       21.55       20.31      5.16 o
 -12   5   6       35.68       28.08      4.91 o
 -11   5   6        0.36        2.03      3.42 o
 -10   5   6       21.68       27.63      4.30 o
  -9   5   6        0.04        3.05      2.54 o
  -8   5   6       67.26       42.67      3.77 o
  -7   5   6       26.24       24.62      2.73 o
  -6   5   6      102.52       77.50      6.33 o
  -5   5   6      144.46      148.71      4.74 o
  -4   5   6      142.06      145.90      4.87 o
  -3   5   6      756.68      790.47     12.65 o
  -2   5   6       86.44       89.71      3.03 o
  -1   5   6       43.87       40.70      2.57 o
   0   5   6      139.41      107.98      3.30 o
   1   5   6        2.66        0.97      1.07 o
   2   5   6       40.13       49.40      2.80 o
   3   5   6       59.06       57.30      2.64 o
   4   5   6        0.40        1.52      1.55 o
   5   5   6       11.26       16.65      2.32 o
   6   5   6        3.83        5.45      2.44 o
   7   5   6      209.83      195.76      8.39 o
   8   5   6       15.42       13.64      3.98 o
   9   5   6        9.44        4.15      3.10 o
  10   5   6        0.07        2.58      3.42 o
  11   5   6        4.38        5.94      4.55 o
 -13   6   6       62.20       77.91      9.44 o
 -12   6   6      102.97       93.00     19.27 o
 -11   6   6        0.18       -3.39      4.57 o
 -10   6   6       46.21       50.30     11.37 o
  -9   6   6       13.61       19.33      4.96 o
  -8   6   6        0.00        1.42      3.46 o
  -7   6   6       16.38        8.37      3.09 o
  -6   6   6       68.98       53.53      3.84 o
  -5   6   6      448.63      427.41      8.02 o
  -4   6   6      367.91      382.09      8.35 o
  -3   6   6       20.08       19.08      3.47 o
  -2   6   6      246.80      260.32      5.07 o
  -1   6   6      730.11      734.52     13.36 o
   0   6   6      811.33      828.76     10.52 o
   1   6   6       60.44       51.90      3.59 o
   2   6   6        8.96        6.94      1.38 o
   3   6   6      144.16      138.66      3.90 o
   4   6   6      255.66      233.94      7.09 o
   5   6   6        9.09        7.30      2.17 o
   6   6   6      258.54      260.00      7.50 o
   7   6   6        4.52        6.30      3.42 o
   8   6   6        0.01        3.93      3.32 o
   9   6   6       29.70       19.60      5.35 o
  10   6   6       16.77       13.47      6.20 o
  11   6   6        1.87       -0.58      4.05 o
 -13   7   6        3.91        7.36      5.95 o
 -12   7   6        3.34        4.90      5.78 o
 -11   7   6       58.52       59.54      8.33 o
 -10   7   6        2.11        1.21      9.52 o
  -9   7   6        1.09        3.37      3.70 o
  -8   7   6        0.59        3.87      3.29 o
  -7   7   6       24.35       24.50      3.85 o
  -6   7   6       46.28       36.47      4.13 o
  -5   7   6        3.54        1.91      2.30 o
  -4   7   6       13.68       14.51      2.38 o
  -3   7   6      444.91      447.17      9.00 o
  -2   7   6      233.66      228.90      6.26 o
  -1   7   6        0.01        1.44      1.57 o
   0   7   6      111.22      115.00      3.41 o
   1   7   6        1.77        0.47      1.66 o
   2   7   6        9.08       10.46      2.55 o
   3   7   6       36.36       27.36      4.15 o
   4   7   6       25.21       23.51      3.42 o
   5   7   6      106.05       91.17      6.04 o
   6   7   6       65.23       70.54      6.45 o
   7   7   6       42.32       35.48      5.69 o
   8   7   6        0.52        7.25      4.66 o
   9   7   6        8.33       18.35      5.82 o
  10   7   6       33.56       39.81      7.34 o
 -12   8   6       24.89       21.66      6.81 o
 -11   8   6       15.01        9.58      5.56 o
 -10   8   6        5.24        8.10      5.43 o
  -9   8   6      125.81      129.54      8.64 o
  -8   8   6        0.96        0.50      3.47 o
  -7   8   6        8.61       13.11      3.80 o
  -6   8   6       27.64       21.37      5.28 o
  -5   8   6        8.13       15.19      4.72 o
  -4   8   6        1.25        0.12      2.07 o
  -3   8   6       39.71       36.50      2.97 o
  -2   8   6      960.15      998.94     14.52 o
  -1   8   6        3.88        3.01      2.05 o
   0   8   6       52.54       54.10      3.24 o
   1   8   6       52.28       50.13      4.35 o
   2   8   6      140.13      132.36      6.55 o
   3   8   6      104.56       96.82      5.68 o
   4   8   6      159.25      148.49      6.89 o
   5   8   6        0.11        0.73      2.77 o
   6   8   6       51.78       44.57      7.44 o
   7   8   6       29.02       30.16      7.29 o
   8   8   6       38.31       53.60      6.93 o
   9   8   6        7.71       -1.01      5.30 o
  10   8   6        4.89        0.48      5.28 o
 -12   9   6       13.19       14.43      6.16 o
 -11   9   6        7.77        6.22      5.01 o
 -10   9   6        2.95        6.30      4.71 o
  -9   9   6       67.69       56.36      8.78 o
  -8   9   6        0.31       -3.41      3.41 o
  -7   9   6       13.78       13.06      5.01 o
  -6   9   6       64.67       58.14      7.18 o
  -5   9   6      262.97      289.27     12.78 o
  -4   9   6      102.04       99.94      8.79 o
  -3   9   6      163.11      166.84      6.97 o
  -2   9   6       11.99       10.95      2.25 o
  -1   9   6        0.20        2.27      3.50 o
   0   9   6       14.21        9.05      3.46 o
   1   9   6       28.76       17.55      3.89 o
   2   9   6       25.30       26.39      4.95 o
   3   9   6        8.16        9.12      3.73 o
   4   9   6       31.02       23.36      3.90 o
   5   9   6       69.88       72.79      5.79 o
   6   9   6        3.17        4.84      3.52 o
   7   9   6       23.26       27.23      5.64 o
   8   9   6      105.86      109.20     13.05 o
   9   9   6       25.87       14.09      6.49 o
 -11  10   6       27.06       18.91      5.96 o
 -10  10   6        9.33        5.72      4.75 o
  -9  10   6       34.33       34.35      5.48 o
  -8  10   6       17.07       15.11      4.96 o
  -7  10   6       53.84       65.80      6.98 o
  -6  10   6        0.60        1.30      4.27 o
  -5  10   6      183.87      183.52     10.75 o
  -4  10   6       81.01       80.66      9.74 o
  -3  10   6        0.47       -2.59      2.59 o
  -2  10   6       84.90       88.88      4.60 o
  -1  10   6        1.14        4.08      2.98 o
   0  10   6        3.91        2.31      3.02 o
   1  10   6       24.45       16.63      4.74 o
   2  10   6       34.23       30.96      4.69 o
   3  10   6       68.08       62.04      8.13 o
   4  10   6        0.92        4.85      3.72 o
   5  10   6       39.31       36.43      4.81 o
   6  10   6        0.07       -2.92      3.57 o
   7  10   6        2.53        1.29      4.51 o
   8  10   6        9.73       16.88      5.45 o
 -10  11   6        0.01       -1.87      4.07 o
  -9  11   6        2.21        4.73      4.17 o
  -8  11   6        0.21        1.70      4.32 o
  -7  11   6       84.19       87.45      7.73 o
  -6  11   6       34.95       32.99      5.43 o
  -5  11   6       24.76       28.27      4.84 o
  -4  11   6      102.58      108.63      7.17 o
  -3  11   6      159.86      162.31     13.18 o
  -2  11   6       35.76       29.11      9.57 o
  -1  11   6       62.23       56.49      5.15 o
   0  11   6        1.75       -1.06      2.86 o
   1  11   6        1.20        2.51      3.06 o
   2  11   6        5.54        5.41      3.36 o
   3  11   6        0.01        4.37      3.55 o
   4  11   6        0.01       -2.92      3.61 o
   5  11   6       96.15      120.98     11.38 o
   6  11   6       79.41       93.24      7.09 o
   7  11   6        7.88       10.50      5.32 o
  -9  12   6        0.06       -0.79      4.86 o
  -8  12   6        1.73        1.76      4.43 o
  -7  12   6        0.64       -3.78      3.78 o
  -6  12   6        3.22       -2.95      3.63 o
  -5  12   6        8.33        7.16      3.99 o
  -4  12   6       11.25        3.91      3.45 o
  -3  12   6       42.60       42.91      6.92 o
  -2  12   6        9.72        9.55      4.37 o
  -1  12   6        1.74       -2.74      3.76 o
   0  12   6       13.09       15.93      3.83 o
   1  12   6        7.75        7.32      3.97 o
   2  12   6       35.39       43.18      5.31 o
   3  12   6       21.44       25.59      7.91 o
   4  12   6        8.04        9.98      4.34 o
   5  12   6        0.40        3.16      5.59 o
   6  12   6       33.23       38.00      5.52 o
  -7  13   6        1.23        6.74      5.72 o
  -6  13   6        2.81        1.55      4.17 o
  -5  13   6       61.77       65.85      9.73 o
  -4  13   6        7.45        7.15      4.95 o
  -3  13   6       62.08       63.87      8.16 o
  -2  13   6        5.47        3.03      4.38 o
  -1  13   6       36.21       42.37      7.02 o
   0  13   6        3.78       14.10      4.79 o
   1  13   6      149.84      147.22     11.87 o
   2  13   6        3.80        5.22      3.94 o
   3  13   6      133.22      172.34     15.20 o
   4  13   6       84.14       95.30      8.16 o
   5  13   6       54.92       42.24     14.06 o
  -5  14   6        9.35        6.22      5.14 o
  -4  14   6        5.09       12.90      5.53 o
  -3  14   6        3.22        0.28      4.21 o
  -2  14   6       25.85       37.87      7.13 o
  -1  14   6        0.01       -4.35      4.35 o
   0  14   6       24.90       18.02      5.94 o
   1  14   6        8.11       17.45      5.53 o
   2  14   6        9.31        6.42      4.15 o
 -15   1   7        4.97        8.63      4.88 o
 -14   1   7        0.15        2.26      3.94 o
 -13   1   7       11.92        7.87      3.45 o
 -12   1   7       24.38       20.84      3.68 o
 -11   1   7        9.58        2.52      2.98 o
 -10   1   7      120.77      108.45      5.15 o
  -9   1   7       60.78       51.52      5.64 o
  -8   1   7        0.00        1.37      1.88 o
  -7   1   7      744.30      666.61      8.46 o
  -6   1   7        2.68        2.42      0.99 o
  -5   1   7      742.02      721.42      6.62 o
  -4   1   7       68.22       62.65      1.99 o
  -3   1   7       18.22       19.77      1.30 o
  -2   1   7     1572.05     1733.38     12.18 o
  -1   1   7     1864.60     2110.63     15.24 o
   0   1   7      607.59      680.96      6.21 o
   1   1   7      718.89      775.36      6.84 o
   2   1   7        8.93        9.50      1.21 o
   3   1   7        1.63        1.14      1.23 o
   4   1   7        9.09       11.10      1.87 o
   5   1   7       47.75       46.54      2.73 o
   6   1   7       11.01       10.22      1.95 o
   7   1   7       12.44       13.31      2.66 o
   8   1   7       50.13       53.59      4.15 o
   9   1   7       16.68       14.78      3.54 o
  10   1   7       39.32       44.13      4.94 o
  11   1   7       17.49       12.02      5.14 o
 -14   2   7        0.75       -3.46      3.46 o
 -13   2   7       25.52       23.77      4.29 o
 -12   2   7       18.86       22.40      4.23 o
 -11   2   7        2.47        1.26      2.38 o
 -10   2   7        9.35       16.09      2.75 o
  -9   2   7      568.73      572.58     10.02 o
  -8   2   7      581.00      579.02      9.26 o
  -7   2   7       44.85       35.67      2.35 o
  -6   2   7       49.62       55.07      2.29 o
  -5   2   7        0.91       -0.62      0.95 o
  -4   2   7       15.40       19.31      1.38 o
  -3   2   7      372.27      411.97      4.59 o
  -2   2   7       13.53       13.62      1.05 o
  -1   2   7       28.48       42.88      1.70 o
   0   2   7       26.44       39.25      1.73 o
   1   2   7      103.54      105.89      2.70 o
   2   2   7      124.00      136.86      2.86 o
   3   2   7       69.37       68.31      3.13 o
   4   2   7      132.31      136.08      3.54 o
   5   2   7       40.91       37.78      2.93 o
   6   2   7       54.47       60.22      3.51 o
   7   2   7        2.11        0.66      2.13 o
   8   2   7       72.69       62.82      5.20 o
   9   2   7       19.36       15.68      5.34 o
  10   2   7        1.02        0.49      3.71 o
  11   2   7       21.76       13.63      4.74 o
 -14   3   7        0.00        1.52      5.38 o
 -13   3   7        3.86        4.24      5.76 o
 -12   3   7        1.99        4.47      3.31 o
 -11   3   7       51.56       42.06      4.29 o
 -10   3   7      189.69      192.86      9.56 o
  -9   3   7       17.53       24.41      3.22 o
  -8   3   7        9.90       10.37      2.31 o
  -7   3   7       75.30       65.50      2.74 o
  -6   3   7        1.27       -0.07      1.12 o
  -5   3   7        9.04        6.65      1.12 o
  -4   3   7        8.70        9.76      1.13 o
  -3   3   7      586.64      630.93      7.26 o
  -2   3   7      195.83      190.26      3.81 o
  -1   3   7       30.62       42.18      2.87 o
   0   3   7       50.63       49.88      2.28 o
   1   3   7      471.06      501.60      6.38 o
   2   3   7       58.16       57.37      2.76 o
   3   3   7       13.42       15.20      1.92 o
   4   3   7        1.84        0.65      1.51 o
   5   3   7        7.13        5.73      1.91 o
   6   3   7       49.26       55.30      3.62 o
   7   3   7        3.78        1.74      2.60 o
   8   3   7      173.77      154.00      5.75 o
   9   3   7        1.28        6.28      3.39 o
  10   3   7        0.17        6.35      3.91 o
  11   3   7       78.92       81.13     10.70 o
 -14   4   7        0.16        2.68      5.88 o
 -13   4   7        0.12        1.00      3.98 o
 -12   4   7       62.44       45.31      5.80 o
 -11   4   7       48.38       46.64      5.35 o
 -10   4   7      190.27      164.94     11.46 o
  -9   4   7       75.83       70.35      5.01 o
  -8   4   7      728.82      615.82     12.53 o
  -7   4   7       39.07       36.98      3.02 o
  -6   4   7        9.65       16.27      2.04 o
  -5   4   7       54.28       53.46      2.86 o
  -4   4   7       60.11       64.54      3.04 o
  -3   4   7      629.48      640.79      7.73 o
  -2   4   7       20.61       20.96      2.44 o
  -1   4   7        1.71        0.14      1.03 o
   0   4   7      549.11      538.03      7.07 o
   1   4   7      919.72      897.74     10.37 o
   2   4   7      606.80      599.73     10.03 o
   3   4   7        2.29        3.61      1.52 o
   4   4   7      211.79      202.80      4.86 o
   5   4   7       19.85       12.32      2.15 o
   6   4   7        0.45        0.00      2.69 o
   7   4   7      184.65      188.86      6.01 o
   8   4   7       40.19       38.02      3.71 o
   9   4   7        3.88        8.69      3.24 o
  10   4   7       56.49       54.32      7.39 o
  11   4   7        0.59        5.69      4.82 o
 -14   5   7        1.88        3.07      5.71 o
 -13   5   7       88.90      100.21     17.01 o
 -12   5   7      103.57       99.45      7.92 o
 -11   5   7        6.89        2.81      3.59 o
 -10   5   7       63.43       67.56      6.58 o
  -9   5   7        0.10        0.18      2.46 o
  -8   5   7       17.53       19.61      2.91 o
  -7   5   7       61.03       59.80      3.31 o
  -6   5   7       17.48       12.84      2.40 o
  -5   5   7       45.23       37.94      3.55 o
  -4   5   7       42.07       39.33      3.52 o
  -3   5   7        1.15        0.79      1.53 o
  -2   5   7       83.74       86.33      3.51 o
  -1   5   7       11.69       14.25      1.68 o
   0   5   7      121.88      118.12      4.41 o
   1   5   7      199.16      205.01      5.25 o
   2   5   7        4.63        5.89      2.07 o
   3   5   7      113.30      129.19      6.46 o
   4   5   7        2.97        3.32      1.81 o
   5   5   7       24.89       26.49      3.35 o
   6   5   7       17.43        9.11      3.50 o
   7   5   7       11.70        8.05      3.38 o
   8   5   7        9.28        7.12      3.18 o
   9   5   7       36.19       33.77      6.66 o
  10   5   7       53.47       56.81      5.54 o
 -13   6   7       11.69        8.70      6.06 o
 -12   6   7       25.03       15.14      5.83 o
 -11   6   7       39.97       42.88      7.44 o
 -10   6   7       12.59        5.75      6.44 o
  -9   6   7      103.48       97.75      8.73 o
  -8   6   7      100.61      117.12      7.03 o
  -7   6   7        2.43        3.96      2.82 o
  -6   6   7      530.40      431.29      8.78 o
  -5   6   7       14.29       18.68      3.12 o
  -4   6   7        9.47       10.31      3.41 o
  -3   6   7        5.24        4.62      2.10 o
  -2   6   7       31.86       23.26      2.36 o
  -1   6   7     1833.91     1756.42     30.81 o
   0   6   7      553.90      532.73      9.19 o
   1   6   7        6.21        2.54      1.74 o
   2   6   7      133.43      132.25      4.95 o
   3   6   7        0.88        0.09      1.69 o
   4   6   7       10.08        7.34      2.20 o
   5   6   7      138.77      113.05      6.10 o
   6   6   7       21.88       16.84      5.36 o
   7   6   7        0.02       -1.97      2.86 o
   8   6   7        0.30        2.69      3.42 o
   9   6   7       47.27       56.37      7.26 o
  10   6   7        8.04       11.49      4.53 o
 -13   7   7        9.29       16.79      6.57 o
 -12   7   7      110.35       94.75      9.95 o
 -11   7   7       36.89       36.58      8.96 o
 -10   7   7        5.47        7.68      5.01 o
  -9   7   7        0.99       -0.51      3.66 o
  -8   7   7       50.26       49.75      5.85 o
  -7   7   7       12.54        4.15      3.31 o
  -6   7   7      173.06      161.41      6.18 o
  -5   7   7       46.99       40.57      3.61 o
  -4   7   7        1.29        2.15      1.99 o
  -3   7   7       80.56       72.09      4.33 o
  -2   7   7     1083.88     1097.69     16.42 o
  -1   7   7        0.80        1.34      1.96 o
   0   7   7        0.90        0.97      1.87 o
   1   7   7       84.61       91.13      3.38 o
   2   7   7        0.53        0.28      2.26 o
   3   7   7       36.84       37.77      3.95 o
   4   7   7       87.76       89.33      5.93 o
   5   7   7        5.66        4.77      3.13 o
   6   7   7       10.72       10.82      3.91 o
   7   7   7       11.41        4.64      4.12 o
   8   7   7       38.82       39.22     11.47 o
   9   7   7        9.03       12.93      5.80 o
  10   7   7       14.65       16.11      6.02 o
 -12   8   7        5.46        9.97      5.98 o
 -11   8   7        4.62        1.40      5.07 o
 -10   8   7       40.41       28.22      6.63 o
  -9   8   7        5.33        8.94      4.32 o
  -8   8   7        3.03       -0.57      3.59 o
  -7   8   7        8.05        8.73      5.55 o
  -6   8   7        2.84       -1.34      3.58 o
  -5   8   7       67.18       61.03      8.30 o
  -4   8   7      642.70      634.85     12.65 o
  -3   8   7      165.95      160.40      8.28 o
  -2   8   7      203.96      213.58      6.56 o
  -1   8   7       33.03       31.23      3.13 o
   0   8   7       43.88       40.78      4.37 o
   1   8   7        8.84        6.57      2.17 o
   2   8   7        5.86        5.49      2.84 o
   3   8   7        5.97        6.99      2.91 o
   4   8   7      159.17      152.20      7.56 o
   5   8   7      116.14      109.60      6.97 o
   6   8   7        0.08        1.61      3.81 o
   7   8   7        1.48        7.89      4.41 o
   8   8   7        2.56        6.52      5.05 o
   9   8   7       84.82       65.53      8.73 o
 -12   9   7        9.29        2.54      6.49 o
 -11   9   7       40.57       48.08      8.40 o
 -10   9   7        1.23        0.29      4.89 o
  -9   9   7        7.44       13.71      5.42 o
  -8   9   7       18.16       17.71      6.44 o
  -7   9   7        1.03        2.99      4.48 o
  -6   9   7       27.29       38.58      8.68 o
  -5   9   7        2.16        3.82      2.81 o
  -4   9   7      616.02      605.58     14.29 o
  -3   9   7      165.66      164.78      7.77 o
  -2   9   7      592.00      604.18     15.00 o
  -1   9   7        0.11        0.02      2.95 o
   0   9   7       36.50       37.77      4.94 o
   1   9   7       53.56       63.17      5.97 o
   2   9   7       64.46       62.20      6.29 o
   3   9   7       20.63       19.54      4.37 o
   4   9   7       13.95       19.11      3.94 o
   5   9   7        1.35        2.98      4.54 o
   6   9   7       26.26       30.74      5.72 o
   7   9   7        1.93       -0.48      4.23 o
   8   9   7      162.15      217.85     16.83 o
 -11  10   7       25.51       30.39      6.69 o
 -10  10   7        4.98       12.53      5.32 o
  -9  10   7       11.29       26.91      7.36 o
  -8  10   7        5.38        8.33      7.05 o
  -7  10   7        0.01        7.97      4.90 o
  -6  10   7        0.26       -1.91      4.24 o
  -5  10   7       83.30       85.88      8.76 o
  -4  10   7       29.55       33.06      9.86 o
  -3  10   7        3.00        0.56      2.78 o
  -2  10   7       98.28      104.93      6.78 o
  -1  10   7       17.51       15.75      5.04 o
   0  10   7       11.49       12.71      3.83 o
   1  10   7        3.16        8.62      3.70 o
   2  10   7       21.96       18.83      4.54 o
   3  10   7        4.78        5.01      3.88 o
   4  10   7        0.11        4.40      3.40 o
   5  10   7       46.92       62.60      6.17 o
   6  10   7       11.79        2.05      4.73 o
   7  10   7      155.54      196.32     11.17 o
   8  10   7        0.00        4.66      4.85 o
 -10  11   7        0.54        3.83      4.50 o
  -9  11   7        0.67       -0.01      3.84 o
  -8  11   7       49.41       56.62     12.83 o
  -7  11   7       13.93       22.00      5.26 o
  -6  11   7      110.26       92.72      7.87 o
  -5  11   7       15.01       16.20      4.41 o
  -4  11   7      173.61      202.33     13.18 o
  -3  11   7        0.10        5.37      3.29 o
  -2  11   7       23.58       14.11      3.73 o
  -1  11   7        1.03       -1.40      4.31 o
   0  11   7       30.83       26.62      4.74 o
   1  11   7        2.84        3.25      3.44 o
   2  11   7       89.40       98.61      8.58 o
   3  11   7        6.92        4.80      4.08 o
   4  11   7        9.75       12.60      6.47 o
   5  11   7        3.13       -3.01      4.90 o
   6  11   7      347.94      459.65     15.26 o
   7  11   7        0.13        3.39      4.78 o
  -9  12   7        1.76        1.66     14.67 o
  -8  12   7        7.75        7.88      4.82 o
  -7  12   7        3.64        7.68      4.49 o
  -6  12   7        9.01        1.65      4.33 o
  -5  12   7      143.23      152.18      8.97 o
  -4  12   7        3.14        3.69      3.67 o
  -3  12   7       37.46       24.57      6.25 o
  -2  12   7        0.04       -1.31      4.02 o
  -1  12   7       39.59       41.28      9.45 o
   0  12   7        2.46       11.23      4.32 o
   1  12   7       15.99       17.13      4.63 o
   2  12   7        9.03       12.56      4.32 o
   3  12   7       88.46       95.40     18.35 o
   4  12   7       47.77       37.48      5.97 o
   5  12   7        0.07        0.82      4.60 o
  -7  13   7       23.34       25.94      5.76 o
  -6  13   7      104.43      122.53     16.22 o
  -5  13   7       14.63       15.03      4.80 o
  -4  13   7        0.35        0.44      4.70 o
  -3  13   7      101.55      109.68     10.19 o
  -2  13   7        5.35        6.89      5.03 o
  -1  13   7        1.36        1.09      4.47 o
   0  13   7        2.54        1.15      3.67 o
   1  13   7        9.56        4.51      4.00 o
   2  13   7        5.25        9.33      4.08 o
   3  13   7        1.08        4.00      4.09 o
   4  13   7      228.43      273.50     19.96 o
  -4  14   7        0.35        1.41      5.02 o
  -3  14   7       27.82       27.37      8.32 o
  -2  14   7        7.80        8.34      4.77 o
  -1  14   7       12.55       13.56     11.23 o
   0  14   7        0.59        9.35      8.02 o
   1  14   7       62.14       66.09      8.05 o
 -14   0   8        8.71        4.11      6.98 o
 -13   0   8       16.32       12.06      5.79 o
 -12   0   8        2.31        3.43      4.74 o
 -11   0   8      125.84      115.94      7.81 o
 -10   0   8        8.36       10.43      4.69 o
  -9   0   8       13.02       10.88      3.40 o
  -8   0   8        2.67        0.50      1.94 o
  -7   0   8     5736.58     5518.96     50.11 o
  -6   0   8       21.32       13.82      2.24 o
  -5   0   8      474.45      462.93      7.93 o
  -4   0   8       68.28       71.07      3.00 o
  -3   0   8       39.52       33.81      2.68 o
  -2   0   8      703.34      758.15     10.83 o
  -1   0   8      192.10      200.16      5.41 o
   0   0   8      363.76      383.45      9.41 o
   1   0   8        0.41       -1.21      1.21 o
   2   0   8      439.73      452.47      7.65 o
   3   0   8       36.78       33.17      3.92 o
   4   0   8       18.40       13.60      3.46 o
   5   0   8      895.49      978.79     18.81 o
   6   0   8        2.87       -0.61      2.95 o
   7   0   8        3.70       -0.18      3.57 o
   8   0   8        0.91        0.11      3.76 o
   9   0   8       66.07       64.18      7.16 o
  10   0   8       12.40       16.51      6.10 o
  11   0   8        3.92       11.04      8.60 o
 -14   1   8       37.28       37.42      5.26 o
 -13   1   8        0.09        1.21      3.28 o
 -12   1   8        0.11        1.54      3.18 o
 -11   1   8       11.07       14.86      3.52 o
 -10   1   8       30.46       22.22      2.94 o
  -9   1   8      152.02      158.12      5.53 o
  -8   1   8      253.51      246.81      5.54 o
  -7   1   8      384.61      371.67      6.22 o
  -6   1   8      292.71      294.58      4.70 o
  -5   1   8       57.56       52.84      2.55 o
  -4   1   8      126.82      107.08      2.68 o
  -3   1   8        6.31        5.78      1.09 o
  -2   1   8      225.58      273.89      4.03 o
  -1   1   8      580.46      582.58      6.05 o
   0   1   8      831.74      940.04      7.63 o
   1   1   8       12.76       13.31      1.21 o
   2   1   8      259.78      254.09      5.79 o
   3   1   8       36.98       35.58      2.26 o
   4   1   8      324.90      339.28      5.95 o
   5   1   8        5.25        4.09      1.70 o
   6   1   8       22.10       20.66      2.90 o
   7   1   8        0.39       -1.69      2.31 o
   8   1   8        8.38        3.81      3.81 o
   9   1   8       30.61       34.16      4.49 o
  10   1   8       30.04       19.82      4.39 o
  11   1   8        1.56        3.10      4.27 o
 -14   2   8       30.68       30.16      4.77 o
 -13   2   8        2.06       -1.20      3.39 o
 -12   2   8        4.70        2.98      3.31 o
 -11   2   8        7.40        7.62      2.75 o
 -10   2   8       56.97       45.64      3.71 o
  -9   2   8     1391.00     1376.65     19.67 o
  -8   2   8       55.12       57.67      3.62 o
  -7   2   8      261.95      259.81      5.70 o
  -6   2   8      157.93      146.37      3.63 o
  -5   2   8      235.93      218.33      3.76 o
  -4   2   8      157.91      156.52      3.39 o
  -3   2   8        0.53       -0.90      0.90 o
  -2   2   8        1.65        0.93      0.87 o
  -1   2   8        0.89        1.46      0.90 o
   0   2   8      177.67      186.41      3.55 o
   1   2   8        3.62        4.46      1.17 o
   2   2   8       12.59        9.05      1.46 o
   3   2   8     1180.33     1194.44     11.51 o
   4   2   8      240.42      239.37      7.30 o
   5   2   8       17.08       16.41      2.17 o
   6   2   8        2.48       -1.85      1.85 o
   7   2   8        2.91        4.31      3.04 o
   8   2   8       26.16       31.40      4.48 o
   9   2   8        2.60        4.17      3.78 o
  10   2   8       55.13       61.10      5.58 o
  11   2   8       38.08       40.33      5.22 o
 -14   3   8        0.02       -3.55      4.22 o
 -13   3   8        0.16       -0.91      5.30 o
 -12   3   8        8.12        7.82      3.88 o
 -11   3   8       34.04       28.53      3.96 o
 -10   3   8       44.56       32.95      3.43 o
  -9   3   8      141.66      139.84      5.21 o
  -8   3   8      126.38      133.55      4.61 o
  -7   3   8      184.17      189.88      5.58 o
  -6   3   8        0.01        2.07      1.29 o
  -5   3   8       42.53       42.19      2.10 o
  -4   3   8      654.77      639.48      8.33 o
  -3   3   8       44.75       41.95      2.47 o
  -2   3   8       17.15       17.57      1.78 o
  -1   3   8        1.39       -1.03      1.11 o
   0   3   8      229.12      215.95      4.28 o
   1   3   8       26.57       29.20      2.26 o
   2   3   8      780.23      810.52     10.11 o
   3   3   8       32.79       22.36      2.35 o
   4   3   8      110.28      105.89      3.79 o
   5   3   8        7.42        4.43      2.41 o
   6   3   8        0.01       -0.07      2.04 o
   7   3   8        2.47        2.42      2.56 o
   8   3   8        3.38        3.89      3.27 o
   9   3   8        0.21       -1.03      3.49 o
  10   3   8        3.41       -0.21      4.42 o
 -14   4   8       61.99       66.71      9.63 o
 -13   4   8       16.49       14.24      4.77 o
 -12   4   8       85.37       91.00     12.22 o
 -11   4   8      260.83      279.41     10.18 o
 -10   4   8       94.01      100.77     10.95 o
  -9   4   8       47.80       61.32      5.06 o
  -8   4   8      591.18      536.49     10.79 o
  -7   4   8       37.03       45.72      3.18 o
  -6   4   8        7.59        5.04      1.75 o
  -5   4   8       26.32       18.73      1.79 o
  -4   4   8      310.76      308.34      6.98 o
  -3   4   8        0.49       -0.64      1.39 o
  -2   4   8       40.59       36.15      2.46 o
  -1   4   8        2.23        1.78      1.24 o
   0   4   8      366.52      363.65      6.43 o
   1   4   8     1669.12     1595.35     34.50 o
   2   4   8      249.74      235.91      6.80 o
   3   4   8       91.65       84.30      3.43 o
   4   4   8       67.78       68.78      4.04 o
   5   4   8        1.97        1.27      2.15 o
   6   4   8      243.46      252.77      8.96 o
   7   4   8       12.94        9.06      3.11 o
   8   4   8       45.59       41.99      4.53 o
   9   4   8        8.71        6.93      4.41 o
  10   4   8        0.02       -0.79      4.26 o
 -14   5   8       62.11       70.30      9.24 o
 -13   5   8       80.43      103.16     13.82 o
 -12   5   8        0.21       -2.07      3.74 o
 -11   5   8       36.60       36.24      5.65 o
 -10   5   8      319.47      305.29     10.08 o
  -9   5   8        2.43        1.55      2.69 o
  -8   5   8      110.72       93.96      4.59 o
  -7   5   8        2.22        2.98      2.31 o
  -6   5   8        0.97        3.34      1.99 o
  -5   5   8        8.36        5.07      2.33 o
  -4   5   8       16.26       11.95      3.55 o
  -3   5   8       47.83       43.06      4.03 o
  -2   5   8        0.01        0.18      1.83 o
  -1   5   8      764.17      734.03      9.98 o
   0   5   8      140.95      140.40      4.32 o
   1   5   8        8.19        6.07      1.77 o
   2   5   8      316.47      328.78      9.59 o
   3   5   8        1.15        0.23      1.70 o
   4   5   8      271.58      254.75     11.27 o
   5   5   8        0.03        0.40      2.06 o
   6   5   8       43.47       33.51      4.63 o
   7   5   8       41.51       40.26      4.24 o
   8   5   8       34.78       40.75      4.54 o
   9   5   8        0.24        0.62      3.28 o
  10   5   8       31.51       27.28      5.84 o
 -13   6   8       19.19       15.64      6.65 o
 -12   6   8       99.74      112.27     10.55 o
 -11   6   8        0.01       -1.29      4.39 o
 -10   6   8       86.66       89.24      9.07 o
  -9   6   8       23.81        9.15      5.23 o
  -8   6   8      113.55      115.11      7.72 o
  -7   6   8       41.80       25.08      3.58 o
  -6   6   8      185.23      161.94      8.40 o
  -5   6   8        5.98        4.77      3.07 o
  -4   6   8       32.56       27.24      3.42 o
  -3   6   8        1.92        2.58      2.08 o
  -2   6   8       28.61       29.15      3.42 o
  -1   6   8     1781.29     1740.61     23.24 o
   0   6   8        4.10        3.57      1.99 o
   1   6   8        1.97        2.87      1.92 o
   2   6   8       61.87       61.68      4.23 o
   3   6   8       38.38       41.17      3.56 o
   4   6   8       47.16       43.54      4.38 o
   5   6   8      127.38      115.02      5.65 o
   6   6   8       18.10       16.61      3.55 o
   7   6   8        6.99        8.10      5.06 o
   8   6   8        8.38       13.19      4.19 o
   9   6   8       25.62       24.84      4.98 o
  10   6   8       17.28       14.69      9.18 o
 -13   7   8        7.95       11.73      6.60 o
 -12   7   8      183.19      190.08     13.17 o
 -11   7   8       28.73       32.94      7.49 o
 -10   7   8       17.35       21.41      7.38 o
  -9   7   8        5.64        2.56      4.17 o
  -8   7   8       78.44       59.26      6.43 o
  -7   7   8        1.54        2.58      2.73 o
  -6   7   8       65.28       61.16      6.27 o
  -5   7   8       61.97       47.06      4.77 o
  -4   7   8       51.95       51.74      4.25 o
  -3   7   8      226.62      215.59      7.13 o
  -2   7   8      250.35      251.55      7.56 o
  -1   7   8      156.51      153.19      6.11 o
   0   7   8      197.72      211.00      7.00 o
   1   7   8       69.93       69.02      6.12 o
   2   7   8        0.02       -1.11      1.82 o
   3   7   8        7.41        5.98      5.01 o
   4   7   8       51.23       58.26     10.06 o
   5   7   8        3.80        2.24      3.66 o
   6   7   8        0.53       -2.55      3.39 o
   7   7   8       39.48       53.54     11.02 o
   8   7   8       19.78       27.50      6.84 o
   9   7   8      108.19      141.06     11.28 o
 -12   8   8        6.07        2.53     11.49 o
 -11   8   8        4.50       -0.87      4.97 o
 -10   8   8       19.81       19.08      6.16 o
  -9   8   8        0.70       -1.05      3.90 o
  -8   8   8       34.93       37.61      5.60 o
  -7   8   8        3.13        5.32      3.75 o
  -6   8   8       38.76       36.54      4.97 o
  -5   8   8      157.38      147.78     12.09 o
  -4   8   8       67.95       60.09      5.74 o
  -3   8   8      147.86      131.09      7.65 o
  -2   8   8       26.99       27.25      4.43 o
  -1   8   8       42.17       43.62      4.16 o
   0   8   8      201.76      203.42      7.03 o
   1   8   8       15.12        5.07      3.47 o
   2   8   8        3.02        5.83      2.99 o
   3   8   8       33.73       29.81      5.22 o
   4   8   8       11.25       10.83      3.68 o
   5   8   8        4.24        1.11      4.19 o
   6   8   8       35.29       40.89      6.13 o
   7   8   8      115.57      100.82      8.71 o
   8   8   8        4.28        4.90      6.20 o
 -11   9   8       55.39       56.92      8.86 o
 -10   9   8       31.31       21.44     12.24 o
  -9   9   8        1.14       -3.91      3.91 o
  -8   9   8        0.35       -2.44      3.42 o
  -7   9   8       24.04       26.80      6.51 o
  -6   9   8       12.62        8.67      5.12 o
  -5   9   8        5.20        2.07      3.09 o
  -4   9   8      144.11      146.82     14.92 o
  -3   9   8       28.98       34.33      4.88 o
  -2   9   8       50.40       49.73      5.68 o
  -1   9   8      155.63      160.11      8.63 o
   0   9   8       46.45       46.20      5.64 o
   1   9   8       83.45       78.52     11.49 o
   2   9   8        5.49        8.83      3.96 o
   3   9   8       62.90       61.78      5.57 o
   4   9   8       21.48       17.89      4.03 o
   5   9   8       30.69       29.75      5.79 o
   6   9   8       14.40       17.61      5.05 o
   7   9   8      293.20      326.03     13.71 o
   8   9   8       22.96       39.45      6.94 o
 -11  10   8        0.38       -3.25      7.00 o
 -10  10   8        0.75        5.39      5.54 o
  -9  10   8        2.78       -3.63      4.29 o
  -8  10   8        1.46       -4.42      4.42 o
  -7  10   8        2.12       -4.68      4.68 o
  -6  10   8       22.29       17.86      5.65 o
  -5  10   8        0.01        1.77      4.26 o
  -4  10   8      144.39      134.52      9.72 o
  -3  10   8        5.33        7.53      3.56 o
  -2  10   8        3.36        3.71      3.49 o
  -1  10   8        7.27        4.08      3.57 o
   0  10   8       86.04       86.91      7.25 o
   1  10   8        2.47        2.92      4.36 o
   2  10   8        0.00        2.85      3.82 o
   3  10   8        1.29        1.27      5.60 o
   4  10   8       75.88       71.50      6.43 o
   5  10   8       18.37        7.93      4.10 o
   6  10   8      146.89      157.34     15.05 o
   7  10   8       13.20       10.97      5.49 o
 -10  11   8        0.23        6.71      9.26 o
  -9  11   8        0.42        0.07      4.25 o
  -8  11   8        0.66        3.18      4.59 o
  -7  11   8        8.33       11.99      5.72 o
  -6  11   8       21.91       11.06      5.72 o
  -5  11   8       66.91       85.67      9.50 o
  -4  11   8        0.04        9.91      5.02 o
  -3  11   8      156.38      165.13      6.71 o
  -2  11   8      116.08      139.17      8.16 o
  -1  11   8       49.21       44.65      5.80 o
   0  11   8       61.22       58.12      6.27 o
   1  11   8        2.88        3.35      3.78 o
   2  11   8        0.53        2.44      3.79 o
   3  11   8        5.34        4.98      4.10 o
   4  11   8        1.60        6.72      4.71 o
   5  11   8      237.59      264.08     13.85 o
   6  11   8       24.26       33.84      6.24 o
  -8  12   8        0.44        8.45      8.88 o
  -7  12   8       12.59       11.83      5.06 o
  -6  12   8       13.10       14.19      4.87 o
  -5  12   8       40.30       42.09      9.68 o
  -4  12   8       52.93       46.55      5.81 o
  -3  12   8        0.86        1.75      4.74 o
  -2  12   8      103.43      116.32      7.69 o
  -1  12   8        1.02        2.96      3.58 o
   0  12   8        1.12        3.44      3.68 o
   1  12   8        2.62        3.63      4.01 o
   2  12   8       13.01       10.02      4.77 o
   3  12   8        0.00        0.65      4.24 o
   4  12   8       48.95       64.94      7.57 o
  -6  13   8       16.96       15.26      6.96 o
  -5  13   8        0.22        1.12      4.02 o
  -4  13   8       35.69       57.70      9.92 o
  -3  13   8        1.19        8.32      5.21 o
  -2  13   8       24.04       22.99      5.58 o
  -1  13   8        4.89        4.79      4.85 o
   0  13   8       38.20       42.76      5.80 o
   1  13   8       26.71       27.87      5.63 o
   2  13   8        7.80        7.95      4.58 o
   3  13   8        1.75        8.63      5.07 o
  -2  14   8       52.89       42.94      7.55 o
 -14   1   9       42.28       41.48      5.51 o
 -13   1   9       12.76       13.98      4.07 o
 -12   1   9       33.67       38.42      7.09 o
 -11   1   9        1.74        1.01      2.89 o
 -10   1   9        9.78        9.74      2.57 o
  -9   1   9       19.14       17.19      2.62 o
  -8   1   9      221.91      223.11      6.95 o
  -7   1   9      519.94      519.84      8.86 o
  -6   1   9     2517.19     2464.29     19.27 o
  -5   1   9      104.00       95.20      2.95 o
  -4   1   9      379.81      370.04      5.49 o
  -3   1   9       11.74        9.24      1.68 o
  -2   1   9       92.33      102.55      3.24 o
  -1   1   9       37.88       41.35      1.99 o
   0   1   9       62.72       63.87      3.02 o
   1   1   9      137.51      137.75      3.19 o
   2   1   9      129.70      123.70      4.52 o
   3   1   9      193.18      195.52      4.51 o
   4   1   9      105.70      103.74      3.67 o
   5   1   9      295.61      283.99      5.95 o
   6   1   9       15.51        8.20      2.85 o
   7   1   9       79.44       70.95      7.51 o
   8   1   9        0.01        2.52      3.13 o
   9   1   9        1.99       -1.19      3.43 o
  10   1   9        0.76        7.01      4.41 o
 -14   2   9        0.19       -4.33      4.48 o
 -13   2   9        2.91        2.85      3.85 o
 -12   2   9        0.06        4.76      3.37 o
 -11   2   9        4.94        1.50      2.57 o
 -10   2   9       78.56       79.42      5.41 o
  -9   2   9      420.46      407.18      8.15 o
  -8   2   9       13.02       14.48      2.09 o
  -7   2   9        1.78       -0.10      1.43 o
  -6   2   9     1542.08     1488.48     14.87 o
  -5   2   9      255.60      252.10      4.17 o
  -4   2   9       40.32       41.39      2.14 o
  -3   2   9      194.60      202.11      3.80 o
  -2   2   9       57.08       53.10      2.63 o
  -1   2   9      293.42      290.56      5.04 o
   0   2   9        0.12       -0.73      1.19 o
   1   2   9      655.43      657.35      8.11 o
   2   2   9     1704.31     1679.31     16.02 o
   3   2   9      282.19      304.44      7.92 o
   4   2   9       25.03       21.93      3.16 o
   5   2   9        0.46        2.27      1.99 o
   6   2   9      262.14      263.65      6.39 o
   7   2   9       46.88       42.37      5.09 o
   8   2   9        0.55        0.74      3.35 o
   9   2   9       18.25       16.19      5.13 o
  10   2   9        0.52        0.71      3.86 o
 -14   3   9        0.27       -0.19      5.53 o
 -13   3   9       42.30       41.94      6.56 o
 -12   3   9        6.88       11.21      3.76 o
 -11   3   9       31.29       27.54      4.02 o
 -10   3   9        0.24        0.34      2.28 o
  -9   3   9      277.06      293.03     12.03 o
  -8   3   9       14.83       10.59      2.06 o
  -7   3   9        0.19        0.86      1.59 o
  -6   3   9      282.14      263.08      6.29 o
  -5   3   9      569.96      514.32      8.18 o
  -4   3   9     1028.81      996.11     11.85 o
  -3   3   9      175.46      155.96      3.87 o
  -2   3   9        3.63        2.25      1.33 o
  -1   3   9        0.09        1.22      1.48 o
   0   3   9      135.32      135.61      3.94 o
   1   3   9     1073.82     1085.90     11.77 o
   2   3   9       25.07       24.48      2.38 o
   3   3   9       99.54       87.20      3.99 o
   4   3   9       17.16       21.17      4.44 o
   5   3   9        0.24        1.86      2.14 o
   6   3   9       50.02       43.43      3.79 o
   7   3   9       97.26       97.16     10.15 o
   8   3   9       37.36       41.65      6.49 o
   9   3   9        5.74        7.87      6.27 o
  10   3   9       19.16       16.12      5.70 o
 -14   4   9        1.21        9.79      6.75 o
 -13   4   9      144.63      167.70     11.87 o
 -12   4   9       15.91       11.67      9.10 o
 -11   4   9       29.57       32.82      5.04 o
 -10   4   9        8.53        4.30      3.96 o
  -9   4   9        0.17        1.16      2.89 o
  -8   4   9      192.43      201.55      8.48 o
  -7   4   9       97.28      103.09      4.50 o
  -6   4   9       14.72       14.96      1.99 o
  -5   4   9      278.33      236.94      6.69 o
  -4   4   9       68.62       58.42      3.86 o
  -3   4   9      114.08      107.15      4.15 o
  -2   4   9        2.40        5.58      1.82 o
  -1   4   9       78.24       84.72      2.84 o
   0   4   9      931.71      926.43     12.28 o
   1   4   9      238.88      232.39      8.70 o
   2   4   9      213.04      203.19      5.07 o
   3   4   9       32.92       28.48      2.72 o
   4   4   9        1.82        3.63      2.34 o
   5   4   9       95.85      104.18      5.37 o
   6   4   9       28.26       26.29      3.65 o
   7   4   9        0.13        1.40      2.89 o
   8   4   9       10.05        9.13      3.47 o
   9   4   9        3.70        4.73      4.67 o
  10   4   9       67.22       61.08      7.51 o
 -13   5   9        0.90       -1.51      4.19 o
 -12   5   9        6.18        8.06      5.13 o
 -11   5   9       95.98       96.49      7.65 o
 -10   5   9       16.46       16.58      5.16 o
  -9   5   9       24.48       25.32      3.89 o
  -8   5   9        8.26        3.53      2.93 o
  -7   5   9       83.44       80.95      5.33 o
  -6   5   9        2.13        1.45      2.10 o
  -5   5   9       16.33       10.45      2.97 o
  -4   5   9      325.70      324.69      9.17 o
  -3   5   9      295.82      295.09      6.46 o
  -2   5   9      193.93      204.48      6.19 o
  -1   5   9     1266.53     1257.57     14.91 o
   0   5   9        2.88        0.39      1.63 o
   1   5   9      366.85      360.30     10.31 o
   2   5   9        0.05        1.79      1.90 o
   3   5   9       39.45       44.53      5.06 o
   4   5   9        0.43       -1.10      2.29 o
   5   5   9       20.96       25.16      3.40 o
   6   5   9        2.47        2.73      3.59 o
   7   5   9        0.22        0.29      3.07 o
   8   5   9       71.37       68.35     11.29 o
   9   5   9       30.09       22.00      5.54 o
 -13   6   9        2.89        1.58      6.06 o
 -12   6   9       31.30       22.97      6.96 o
 -11   6   9       56.02       78.05      9.20 o
 -10   6   9       47.89       37.97      7.09 o
  -9   6   9      119.30      117.09      9.74 o
  -8   6   9       13.27        8.79      3.48 o
  -7   6   9      346.94      307.67      9.86 o
  -6   6   9        1.34        2.06      2.38 o
  -5   6   9      138.12      129.26      6.53 o
  -4   6   9       18.64       15.87      3.25 o
  -3   6   9      361.61      352.67     11.34 o
  -2   6   9       47.67       50.68      3.74 o
  -1   6   9      105.41      104.08      6.38 o
   0   6   9      145.28      147.84      6.39 o
   1   6   9       26.55       29.89      3.27 o
   2   6   9        2.93        3.38      2.60 o
   3   6   9       90.56       76.97      5.40 o
   4   6   9        7.27        1.16      3.75 o
   5   6   9       20.24       18.37      4.66 o
   6   6   9        5.21        1.96      3.28 o
   7   6   9        7.63        8.90      3.99 o
   8   6   9        3.86        7.51      5.16 o
   9   6   9        6.32        8.11      4.57 o
 -12   7   9      173.04      207.64     16.80 o
 -11   7   9        0.16        1.54      5.62 o
 -10   7   9      105.42      106.99     11.38 o
  -9   7   9       29.41       22.18      6.65 o
  -8   7   9       62.89       74.29      9.61 o
  -7   7   9       36.47       39.51      4.79 o
  -6   7   9        0.99        0.15      2.79 o
  -5   7   9       47.28       43.81      5.84 o
  -4   7   9        1.17        3.75      3.28 o
  -3   7   9      503.36      466.52     17.27 o
  -2   7   9        6.45        4.29      5.81 o
  -1   7   9       15.92       10.21      2.82 o
   0   7   9      448.56      452.53     11.37 o
   1   7   9        0.13        1.14      2.56 o
   2   7   9       18.59        8.30      3.24 o
   3   7   9       64.09       77.51      6.01 o
   4   7   9       16.71       13.66      4.52 o
   5   7   9       21.09        8.05      5.94 o
   6   7   9        2.95        0.58      3.85 o
   7   7   9       80.26       76.27      8.89 o
   8   7   9      123.84      127.79     10.85 o
 -12   8   9       55.21       58.80      9.54 o
 -11   8   9       71.74       69.64      9.79 o
 -10   8   9       70.61       85.70     14.56 o
  -9   8   9       55.61       40.12     10.48 o
  -8   8   9       31.29       33.27      5.77 o
  -7   8   9        4.33        2.42      2.96 o
  -6   8   9       68.18       67.46     12.18 o
  -5   8   9      178.32      158.92      8.97 o
  -4   8   9        2.17        2.37      3.39 o
  -3   8   9        0.33       -1.38      3.39 o
  -2   8   9      212.47      210.86     15.14 o
  -1   8   9       69.82       74.14      6.90 o
   0   8   9      127.26      123.64      9.68 o
   1   8   9       46.78       38.56      8.98 o
   2   8   9        0.14       -1.03      2.93 o
   3   8   9        0.29       -0.15      4.03 o
   4   8   9        0.26        4.71      3.40 o
   5   8   9        0.01        2.33      4.31 o
   6   8   9        4.26       -2.34      3.95 o
   7   8   9       76.66       71.00     13.53 o
   8   8   9       39.05       52.94      8.58 o
 -11   9   9        3.87       11.03      6.58 o
 -10   9   9       47.25       56.90      9.00 o
  -9   9   9        0.64        1.21      4.74 o
  -8   9   9        9.36       11.40      4.66 o
  -7   9   9       11.87        7.29      5.44 o
  -6   9   9        5.88        5.45      3.77 o
  -5   9   9        4.48        1.52      3.58 o
  -4   9   9       12.54       10.98      4.15 o
  -3   9   9      113.98      113.42      7.89 o
  -2   9   9       91.59       84.61      7.32 o
  -1   9   9        9.49       11.58      4.34 o
   0   9   9        7.26        6.10      3.77 o
   1   9   9       76.83       87.05      7.68 o
   2   9   9        0.04        3.62      3.41 o
   3   9   9       20.81       31.53      4.78 o
   4   9   9       20.20       18.80      4.34 o
   5   9   9        5.72        2.58      4.15 o
   6   9   9       75.71       86.79     14.04 o
   7   9   9      115.21      135.64     10.12 o
 -10  10   9       76.29       57.33     13.76 o
  -9  10   9       31.96       46.01      8.05 o
  -8  10   9        4.35        3.52      7.57 o
  -7  10   9        0.55        3.11      5.47 o
  -6  10   9       13.57       11.57      6.58 o
  -5  10   9       27.90       26.25      5.79 o
  -4  10   9      117.73      123.68      8.49 o
  -3  10   9      115.27       97.69      7.59 o
  -2  10   9        0.51        3.05      3.90 o
  -1  10   9       16.06       11.74      4.38 o
   0  10   9      113.29      130.07      8.95 o
   1  10   9        0.00        0.60      3.71 o
   2  10   9       38.34       27.35      5.74 o
   3  10   9       14.17       13.10      4.26 o
   4  10   9       11.50       12.09      4.38 o
   5  10   9       12.18       15.34      5.30 o
   6  10   9        3.64       -1.80      4.42 o
  -9  11   9        0.67       -0.85      4.71 o
  -8  11   9       24.85       26.50      7.07 o
  -7  11   9        6.07        6.45      6.36 o
  -6  11   9        0.06        2.13      5.19 o
  -5  11   9        8.13        9.98      5.67 o
  -4  11   9        1.54        1.11      3.42 o
  -3  11   9        0.23        1.51      3.53 o
  -2  11   9       34.28       33.49      5.53 o
  -1  11   9      140.40      135.96     14.24 o
   0  11   9        0.11        1.32      3.93 o
   1  11   9        0.04        7.38      4.37 o
   2  11   9       19.94       26.19      5.47 o
   3  11   9        0.00       -1.58      3.95 o
   4  11   9       12.43        4.59      4.32 o
   5  11   9       74.46       60.99      7.47 o
  -8  12   9        1.23        1.00      4.99 o
  -7  12   9       17.14       24.55      6.38 o
  -6  12   9        0.38        0.07      4.45 o
  -5  12   9        0.31       -3.56      3.56 o
  -4  12   9        3.80        7.98      4.16 o
  -3  12   9        0.53       -1.55      4.39 o
  -2  12   9      147.92      165.20     18.99 o
  -1  12   9       60.85       64.63      6.97 o
   0  12   9        3.35       11.78      4.73 o
   1  12   9       28.61       32.91      6.14 o
   2  12   9       10.39       18.89      8.86 o
   3  12   9        6.87       10.92      5.12 o
  -5  13   9        1.01        1.23      4.03 o
  -4  13   9       47.99       40.99     16.55 o
  -3  13   9        0.01       -3.89      6.87 o
  -2  13   9        1.79        9.14      5.48 o
  -1  13   9        0.29        4.24      3.97 o
   0  13   9        7.57       11.83      4.82 o
   1  13   9        1.77        0.34      4.19 o
 -14   0  10       67.44       82.96      9.44 o
 -13   0  10       21.04       13.50      5.87 o
 -12   0  10       35.91       46.71      6.99 o
 -11   0  10        8.86        6.89      5.58 o
 -10   0  10       16.87       20.70      6.79 o
  -9   0  10       82.50       77.38      6.61 o
  -8   0  10     1992.34     2048.01     45.79 o
  -7   0  10        1.28        3.17      2.18 o
  -6   0  10        2.37        6.99      2.29 o
  -5   0  10      374.98      391.53      8.29 o
  -4   0  10       24.07       21.68      2.68 o
  -3   0  10      211.09      196.11      6.77 o
  -2   0  10      190.88      150.07      6.03 o
  -1   0  10        1.92        3.23      1.86 o
   0   0  10       26.22       20.58      2.69 o
   1   0  10       23.50       25.10      4.64 o
   2   0  10      781.14      813.75     12.45 o
   3   0  10     1386.68     1379.88     21.77 o
   4   0  10     1719.21     1776.29     26.37 o
   5   0  10      516.27      513.70     20.66 o
   6   0  10       10.55       13.35      4.27 o
   7   0  10        3.01       -0.11      4.60 o
   8   0  10        0.31       -6.28      6.28 o
   9   0  10        0.32        6.40      9.18 o
 -14   1  10        0.11        1.43      3.90 o
 -13   1  10       24.73       27.55      7.84 o
 -12   1  10        5.31        7.85      4.04 o
 -11   1  10        3.81        7.17      3.41 o
 -10   1  10        1.49       -1.45      2.35 o
  -9   1  10       67.87       67.84      4.76 o
  -8   1  10       12.34       11.02      2.32 o
  -7   1  10       83.69       83.36      3.39 o
  -6   1  10       11.55       10.04      1.73 o
  -5   1  10     1858.12     1752.64     15.34 o
  -4   1  10       14.30       11.36      1.72 o
  -3   1  10       16.12        7.63      1.74 o
  -2   1  10        0.86        1.59      1.35 o
  -1   1  10      112.97      112.06      3.29 o
   0   1  10        1.79        3.83      1.35 o
   1   1  10       39.17       38.55      2.09 o
   2   1  10       35.01       33.53      3.61 o
   3   1  10      149.19      154.33      4.27 o
   4   1  10        0.78        2.42      1.89 o
   5   1  10       94.43      101.31      5.20 o
   6   1  10       24.35       24.81      4.06 o
   7   1  10       28.01       32.37      4.17 o
   8   1  10        5.06        3.84      3.59 o
   9   1  10       23.29       27.96      5.09 o
 -14   2  10       24.32       27.48      6.00 o
 -13   2  10        6.72        7.85      4.84 o
 -12   2  10       21.74       25.64      4.50 o
 -11   2  10        0.35        1.58      2.63 o
 -10   2  10       24.72       25.63      3.38 o
  -9   2  10        0.52       -1.08      2.11 o
  -8   2  10        0.34        0.92      1.79 o
  -7   2  10        3.32        1.81      1.69 o
  -6   2  10      650.04      657.17      9.21 o
  -5   2  10        0.23        0.46      1.32 o
  -4   2  10      598.14      562.30      7.20 o
  -3   2  10       35.43       37.57      2.36 o
  -2   2  10       80.61       72.95      3.04 o
  -1   2  10        0.22       -1.28      1.92 o
   0   2  10       17.97       11.32      2.79 o
   1   2  10      113.61      108.26      4.02 o
   2   2  10      666.03      681.82     10.01 o
   3   2  10      271.97      280.27      6.31 o
   4   2  10       40.64       41.06      3.37 o
   5   2  10      167.08      174.19      5.48 o
   6   2  10      311.25      356.80     16.04 o
   7   2  10       38.74       40.68      6.13 o
   8   2  10        0.19       -1.65      3.14 o
   9   2  10        1.15        0.47      3.75 o
 -14   3  10        5.66        0.83      4.94 o
 -13   3  10       28.07       31.69      9.64 o
 -12   3  10        0.00       -0.34      3.34 o
 -11   3  10       24.59       21.98      4.11 o
 -10   3  10        9.94        7.42      3.27 o
  -9   3  10       23.11       13.92      3.05 o
  -8   3  10        1.49        2.45      2.17 o
  -7   3  10       83.15       86.75      4.82 o
  -6   3  10        2.04        1.48      1.63 o
  -5   3  10      101.74      132.82      5.34 o
  -4   3  10       60.01       44.05      2.84 o
  -3   3  10     1023.71      938.79     12.20 o
  -2   3  10       18.09       16.80      2.49 o
  -1   3  10      164.93      168.60      6.12 o
   0   3  10      353.18      338.13      9.16 o
   1   3  10        1.02        2.32      1.64 o
   2   3  10        4.58        6.16      1.88 o
   3   3  10      188.44      181.29      8.86 o
   4   3  10      205.21      221.26      7.34 o
   5   3  10      101.98       91.25      5.43 o
   6   3  10        9.71        4.60      3.59 o
   7   3  10        2.17        2.52      5.50 o
   8   3  10        9.73        5.70      4.57 o
   9   3  10       14.29       10.06      5.38 o
 -13   4  10       11.15       12.60      4.91 o
 -12   4  10       10.41       10.74      4.46 o
 -11   4  10        0.79        1.40      4.12 o
 -10   4  10       30.18       37.94      5.06 o
  -9   4  10       96.48       86.92      5.68 o
  -8   4  10       85.01       80.05      4.42 o
  -7   4  10       51.57       51.02      3.68 o
  -6   4  10      191.71      187.96      6.74 o
  -5   4  10       11.25        9.57      2.52 o
  -4   4  10      136.63      162.54      6.04 o
  -3   4  10       21.51       14.97      2.43 o
  -2   4  10      595.31      580.87      9.69 o
  -1   4  10       25.50       22.28      2.16 o
   0   4  10      776.25      762.92     11.99 o
   1   4  10      153.09      145.12      6.75 o
   2   4  10      169.48      177.91      5.61 o
   3   4  10       75.09       72.19      4.36 o
   4   4  10       32.19       28.09      5.95 o
   5   4  10       51.81       49.24      7.44 o
   6   4  10        2.11        3.26      3.15 o
   7   4  10       13.06       13.51      4.61 o
   8   4  10       34.23       39.09      8.11 o
   9   4  10       26.68       28.43      6.25 o
 -13   5  10       47.83       54.23     16.57 o
 -12   5  10        8.33       10.47      6.15 o
 -11   5  10       30.91       39.21      7.50 o
 -10   5  10        0.00        1.91      7.06 o
  -9   5  10        0.11       -2.16      3.41 o
  -8   5  10        6.95        5.51      3.56 o
  -7   5  10      392.95      373.57     10.26 o
  -6   5  10        6.40        2.84      2.76 o
  -5   5  10      129.80      132.93      5.67 o
  -4   5  10      469.54      450.13      9.68 o
  -3   5  10      634.97      649.12     10.47 o
  -2   5  10      228.14      211.68      6.69 o
  -1   5  10       21.84       27.00      2.78 o
   0   5  10        0.21        1.63      1.88 o
   1   5  10        0.99       -2.14      2.14 o
   2   5  10       59.27       60.69      8.33 o
   3   5  10       61.97       70.24      6.63 o
   4   5  10      149.25      158.37      5.96 o
   5   5  10       12.06       20.85      3.54 o
   6   5  10       51.70       59.76      5.04 o
   7   5  10       58.02       58.33      5.23 o
   8   5  10       96.32       95.83      7.92 o
   9   5  10       52.85       55.76      6.93 o
 -13   6  10       54.64       65.36     20.45 o
 -12   6  10      176.41      210.38     17.66 o
 -11   6  10      129.28      120.63     11.25 o
 -10   6  10        0.64        3.62      5.17 o
  -9   6  10       26.12       28.07      6.43 o
  -8   6  10       17.68       12.14      4.07 o
  -7   6  10       57.17       66.42      5.73 o
  -6   6  10        6.72        4.19      3.44 o
  -5   6  10        0.19       -2.99      3.40 o
  -4   6  10        1.56        2.13      3.41 o
  -3   6  10        7.57        5.85      2.67 o
  -2   6  10      103.87      104.31      5.64 o
  -1   6  10       22.16       13.23      2.62 o
   0   6  10      125.37      119.54      5.70 o
   1   6  10       33.19       28.77      3.45 o
   2   6  10        0.10        1.84      2.41 o
   3   6  10       28.51       33.82      5.61 o
   4   6  10       11.79        9.96      3.42 o
   5   6  10       79.91       77.27      7.51 o
   6   6  10       11.46       18.27      4.66 o
   7   6  10       45.56       38.46      5.70 o
   8   6  10        0.99        2.63      4.09 o
 -12   7  10       76.21       80.69     10.34 o
 -11   7  10       58.06       50.26      8.52 o
 -10   7  10        0.64        3.98      5.23 o
  -9   7  10       17.71       10.44      5.27 o
  -8   7  10       49.92       43.24      5.32 o
  -7   7  10       16.53        7.17      5.64 o
  -6   7  10       10.08        6.96      3.48 o
  -5   7  10        0.06       -2.08      3.07 o
  -4   7  10        0.03        2.01      3.45 o
  -3   7  10      117.98      130.57      8.71 o
  -2   7  10      185.95      207.73     10.55 o
  -1   7  10      229.37      225.55      8.62 o
   0   7  10       11.35        6.40      3.65 o
   1   7  10        0.13       -0.15      2.84 o
   2   7  10       58.00       63.83      6.14 o
   3   7  10       25.51       29.94      5.07 o
   4   7  10       75.96       81.63      9.82 o
   5   7  10       18.42        4.98      5.23 o
   6   7  10       34.42       23.64     18.99 o
   7   7  10        0.55        4.68      4.64 o
   8   7  10       96.66      106.96     10.46 o
 -12   8  10        1.09        6.35      8.83 o
 -11   8  10       11.14       14.19      8.19 o
 -10   8  10      190.27      215.23     29.49 o
  -9   8  10       72.11       70.15     16.43 o
  -8   8  10        0.11        4.08      4.23 o
  -7   8  10       29.03       17.61      4.12 o
  -6   8  10       17.13       18.58      4.69 o
  -5   8  10       14.03       10.38      4.18 o
  -4   8  10      133.62      128.72      8.80 o
  -3   8  10       26.68       29.97      5.32 o
  -2   8  10       87.10       84.01      9.22 o
  -1   8  10       28.41       24.66      5.25 o
   0   8  10       83.02       75.90      6.63 o
   1   8  10      184.86      189.33     12.35 o
   2   8  10       21.53       19.01      4.16 o
   3   8  10        6.22        4.28      3.56 o
   4   8  10       11.18       15.04      4.88 o
   5   8  10        4.59        3.69      4.37 o
   6   8  10       11.76       16.49      5.44 o
   7   8  10        1.29       -3.04     10.69 o
 -11   9  10       75.88       64.69     11.48 o
 -10   9  10        6.75       20.83      6.89 o
  -9   9  10       13.59        2.37      5.32 o
  -8   9  10        0.95       -0.82      4.42 o
  -7   9  10       85.22       94.75      7.98 o
  -6   9  10        0.64        2.15      3.86 o
  -5   9  10        2.18        3.53      4.00 o
  -4   9  10       39.56       31.29      5.50 o
  -3   9  10        8.44        2.95      3.80 o
  -2   9  10       22.25       21.20      6.77 o
  -1   9  10        9.98       10.37      7.59 o
   0   9  10       81.67       82.88      7.87 o
   1   9  10      295.29      333.97     11.99 o
   2   9  10       64.47       75.46      6.89 o
   3   9  10       34.64       47.40      6.67 o
   4   9  10        0.80        1.47      3.89 o
   5   9  10        8.79        7.38      5.84 o
   6   9  10       22.68       16.15      5.71 o
 -10  10  10        9.61       14.55      6.29 o
  -9  10  10      110.53      115.88     16.73 o
  -8  10  10       10.63       14.54      6.87 o
  -7  10  10        5.49       15.87      9.20 o
  -6  10  10        5.10        8.52      4.31 o
  -5  10  10       66.23       76.64     12.63 o
  -4  10  10       23.18       21.46      5.08 o
  -3  10  10        3.82        0.30      3.94 o
  -2  10  10       40.77       32.10      5.73 o
  -1  10  10       60.89       67.06      7.52 o
   0  10  10        3.53        4.71      4.23 o
   1  10  10       60.07       83.77      8.32 o
   2  10  10       26.61       19.17      5.46 o
   3  10  10        1.42        6.26      4.16 o
   4  10  10        0.34        4.75      4.48 o
   5  10  10       16.00       13.90      5.30 o
  -9  11  10        3.01       -3.71      8.64 o
  -8  11  10       69.43       80.40     10.86 o
  -7  11  10        0.00        2.29      5.59 o
  -6  11  10        0.68        4.34      5.83 o
  -5  11  10        3.26       -2.21      3.72 o
  -4  11  10        0.24       -0.73      3.77 o
  -3  11  10       13.39       18.08      4.92 o
  -2  11  10       98.26       76.64      7.67 o
  -1  11  10        0.33       -1.53      3.99 o
   0  11  10      110.05      120.90      9.43 o
   1  11  10       20.16       26.07      6.03 o
   2  11  10        8.49       17.83      5.59 o
   3  11  10       14.04       13.01      4.83 o
   4  11  10        5.54        1.19      4.38 o
  -7  12  10        3.73        6.18      4.97 o
  -6  12  10        7.61       13.01      8.76 o
  -5  12  10        1.62        0.92      4.32 o
  -4  12  10        7.93        4.72      4.27 o
  -3  12  10       16.48       16.19      5.01 o
  -2  12  10        2.81        4.88      4.22 o
  -1  12  10        3.98        6.07      4.43 o
   0  12  10        1.34        3.29      4.65 o
   1  12  10       49.76       63.27      8.79 o
   2  12  10        6.89        2.65      4.99 o
  -4  13  10       13.17       16.38      6.51 o
  -3  13  10       11.84       10.08      5.64 o
  -2  13  10       61.85       67.99      6.69 o
  -1  13  10        0.05        2.22      4.31 o
 -14   1  11       16.37       20.40      5.55 o
 -13   1  11        0.14       -1.93      3.83 o
 -12   1  11       26.27       25.11      5.32 o
 -11   1  11       49.44       60.26      8.94 o
 -10   1  11       16.54       23.07      3.23 o
  -9   1  11       46.43       50.60      3.78 o
  -8   1  11        4.15        5.56      2.32 o
  -7   1  11       93.50       88.41      3.62 o
  -6   1  11        1.79        0.43      1.56 o
  -5   1  11        3.68        1.35      1.59 o
  -4   1  11       17.06        8.85      1.89 o
  -3   1  11       23.39       18.58      2.49 o
  -2   1  11       12.68        6.84      1.84 o
  -1   1  11       49.65       44.98      2.60 o
   0   1  11      176.35      165.71      4.48 o
   1   1  11       31.64       31.72      3.14 o
   2   1  11        3.19        5.23      2.06 o
   3   1  11       83.22       85.83      5.31 o
   4   1  11      129.60      140.46      5.96 o
   5   1  11       34.43       34.62      4.02 o
   6   1  11      124.81      114.57     10.51 o
   7   1  11       68.85       73.08      5.63 o
   8   1  11       55.57       50.80      6.95 o
   9   1  11        9.10       13.49      4.39 o
 -14   2  11        4.62        8.70      5.36 o
 -13   2  11       11.75       10.00      6.63 o
 -12   2  11       71.77       88.63      8.62 o
 -11   2  11      100.60      125.16      6.39 o
 -10   2  11        6.17        7.68      2.72 o
  -9   2  11        0.70        2.21      2.26 o
  -8   2  11       43.01       45.00      3.48 o
  -7   2  11      510.73      511.44      8.67 o
  -6   2  11       45.76       45.98      3.18 o
  -5   2  11      138.27      144.57      4.19 o
  -4   2  11       30.85       29.41      2.47 o
  -3   2  11      228.77      173.04      4.60 o
  -2   2  11      164.32      152.58      5.53 o
  -1   2  11       26.72       24.66      3.39 o
   0   2  11        5.58        3.75      1.88 o
   1   2  11      121.21      115.25      4.42 o
   2   2  11        7.24        7.02      2.12 o
   3   2  11      458.99      458.94      9.29 o
   4   2  11        7.44        9.92      2.65 o
   5   2  11      135.55      129.57      5.48 o
   6   2  11        9.66        9.45      3.43 o
   7   2  11        0.27        0.73      3.29 o
   8   2  11       42.33       40.31      5.05 o
   9   2  11        0.11       -1.57      3.99 o
 -13   3  11       59.07       50.21      7.22 o
 -12   3  11        8.80       10.26      3.83 o
 -11   3  11        3.08        5.69      3.41 o
 -10   3  11        0.76        4.43      2.88 o
  -9   3  11       24.28       30.84      3.73 o
  -8   3  11       15.08       11.63      2.90 o
  -7   3  11        0.16       -1.27      2.03 o
  -6   3  11      456.05      447.04      7.90 o
  -5   3  11      186.16      173.97      6.34 o
  -4   3  11      947.41      877.01     10.43 o
  -3   3  11      124.92      129.92      5.73 o
  -2   3  11        2.55        3.27      1.77 o
  -1   3  11       40.14       33.00      3.14 o
   0   3  11      108.20      116.29      7.38 o
   1   3  11        7.88        5.83      1.98 o
   2   3  11        4.78        1.87      2.87 o
   3   3  11       14.38       16.74      3.36 o
   4   3  11      178.73      205.30      7.37 o
   5   3  11      186.09      199.81     12.06 o
   6   3  11       17.62       25.01      5.90 o
   7   3  11        1.67        2.27      4.32 o
   8   3  11       69.14       74.27      7.94 o
 -13   4  11       17.42       14.92      4.55 o
 -12   4  11       20.67       21.34      4.46 o
 -11   4  11       16.96       15.58      3.94 o
 -10   4  11        5.89        9.17      4.94 o
  -9   4  11       19.89       25.82      4.30 o
  -8   4  11       23.20       22.93      3.03 o
  -7   4  11      155.78      146.44      5.26 o
  -6   4  11       21.04       20.68      3.96 o
  -5   4  11      696.14      637.72     12.40 o
  -4   4  11       50.31       45.91      3.99 o
  -3   4  11       81.41       82.90      5.12 o
  -2   4  11      116.43      120.52      4.99 o
  -1   4  11       39.75       37.27      2.76 o
   0   4  11       65.62       70.94      3.86 o
   1   4  11        2.60        1.95      3.21 o
   2   4  11       20.71       21.62      4.17 o
   3   4  11       93.23      100.55      5.37 o
   4   4  11        4.61        8.66      3.01 o
   5   4  11       48.88       49.72      4.78 o
   6   4  11       60.04       59.62      5.24 o
   7   4  11      135.63      128.64      6.85 o
   8   4  11       10.27       15.97      5.56 o
 -13   5  11       39.50       46.04      8.69 o
 -12   5  11        4.41        7.76     10.35 o
 -11   5  11        8.81       13.66     10.17 o
 -10   5  11        6.52       -1.23      4.76 o
  -9   5  11        7.95        5.18      3.98 o
  -8   5  11       95.01       89.49      7.64 o
  -7   5  11        0.00        0.35      3.06 o
  -6   5  11      130.84      113.24      5.86 o
  -5   5  11        1.47        0.29      2.82 o
  -4   5  11       59.55       66.16      6.28 o
  -3   5  11      213.46      204.98      6.61 o
  -2   5  11      303.04      286.34      8.63 o
  -1   5  11        0.61        2.30      2.64 o
   0   5  11       96.18       95.69      6.05 o
   1   5  11        1.84       -0.72      2.43 o
   2   5  11       98.05      113.39      8.76 o
   3   5  11       89.55       96.58      7.38 o
   4   5  11       17.99       25.60      6.50 o
   5   5  11        0.07        4.37      3.13 o
   6   5  11       10.95        6.70      3.52 o
   7   5  11       49.36       51.50      8.02 o
   8   5  11        0.32        0.31      4.61 o
 -12   6  11       74.09       89.55     10.51 o
 -11   6  11        1.31       -4.10      4.99 o
 -10   6  11        0.94       -2.76      4.82 o
  -9   6  11       46.82       43.72      6.27 o
  -8   6  11       39.34       33.88      5.66 o
  -7   6  11       18.93       16.83      5.90 o
  -6   6  11        0.27        1.57      3.43 o
  -5   6  11        6.45        7.00      4.27 o
  -4   6  11       15.31       16.78      3.69 o
  -3   6  11       13.86       11.97      4.21 o
  -2   6  11       91.87       88.24      6.45 o
  -1   6  11       15.69       16.40      3.93 o
   0   6  11       49.35       69.31      6.21 o
   1   6  11      470.62      509.86     19.34 o
   2   6  11       40.80       47.05      4.72 o
   3   6  11        3.39       10.31      3.39 o
   4   6  11       48.57       46.81      5.15 o
   5   6  11       31.65       24.81      4.93 o
   6   6  11       40.81       44.47      8.49 o
   7   6  11       55.76       68.06      9.86 o
 -12   7  11       29.33       34.19      8.07 o
 -11   7  11       15.23        8.72      8.27 o
 -10   7  11        0.44       -1.43      5.38 o
  -9   7  11        1.32        5.89      5.40 o
  -8   7  11       73.28       55.12      6.05 o
  -7   7  11       44.77       47.56      5.52 o
  -6   7  11       99.64       80.65     10.93 o
  -5   7  11        2.20        3.48      3.92 o
  -4   7  11      197.21      222.27     11.36 o
  -3   7  11      117.77      117.08      8.93 o
  -2   7  11      237.03      257.04     10.21 o
  -1   7  11      187.62      180.99     13.65 o
   0   7  11       91.31       92.11      8.51 o
   1   7  11        2.26        4.85      3.56 o
   2   7  11       36.15       35.36      5.66 o
   3   7  11       43.87       46.31      6.43 o
   4   7  11       50.83       72.61      7.62 o
   5   7  11        0.45        3.34      4.82 o
   6   7  11        0.40       -2.27      6.07 o
   7   7  11        4.34        1.38      5.36 o
 -11   8  11        0.95        5.35      7.64 o
 -10   8  11      266.43      297.32     20.68 o
  -9   8  11       14.68       27.50      7.11 o
  -8   8  11        8.41        6.15      4.11 o
  -7   8  11       29.73       28.63      4.86 o
  -6   8  11       14.09       12.80      4.94 o
  -5   8  11        3.42        9.37      4.68 o
  -4   8  11       64.99       61.05     12.36 o
  -3   8  11        0.46        3.28      3.90 o
  -2   8  11       48.32       29.62      5.76 o
  -1   8  11        5.33       10.16      3.64 o
   0   8  11       29.57       32.05      5.09 o
   1   8  11       80.65       92.52      6.98 o
   2   8  11      103.33      108.21     11.27 o
   3   8  11       39.44       33.76      5.95 o
   4   8  11       15.53       11.18      4.85 o
   5   8  11       15.19        9.43      7.80 o
   6   8  11       38.78       26.26      6.98 o
 -10   9  11        1.13        7.48      6.43 o
  -9   9  11       21.27       31.73      6.62 o
  -8   9  11       19.67       12.83      5.30 o
  -7   9  11        8.22        4.76      4.68 o
  -6   9  11       11.79       15.56      4.95 o
  -5   9  11       60.91       53.43      6.76 o
  -4   9  11        3.41        7.21      4.54 o
  -3   9  11        5.02        3.11      4.11 o
  -2   9  11       32.88       26.91      5.71 o
  -1   9  11      227.34      233.67     14.49 o
   0   9  11       62.82       51.21      7.28 o
   1   9  11      154.50      165.61      8.89 o
   2   9  11        0.31        3.00      3.99 o
   3   9  11        0.31        3.00      4.35 o
   4   9  11        3.51        2.03      4.30 o
   5   9  11        1.85       -0.96      4.53 o
  -9  10  11       20.78       22.07      7.30 o
  -8  10  11      156.19      189.87     16.60 o
  -7  10  11       15.23       17.01      4.98 o
  -6  10  11       29.50       30.63      9.84 o
  -5  10  11        9.44        8.35      5.56 o
  -4  10  11       34.78       28.53      6.22 o
  -3  10  11       20.38       18.57      5.33 o
  -2  10  11       15.50       21.51      5.61 o
  -1  10  11      260.22      286.83     16.86 o
   0  10  11        2.81       -3.29      4.38 o
   1  10  11        0.53       -4.24      4.24 o
   2  10  11       40.47       39.14      5.75 o
   3  10  11        3.52        1.73      4.24 o
   4  10  11        0.11       -0.63      4.29 o
  -8  11  11        1.94        3.40      6.28 o
  -7  11  11       69.56       60.27     10.54 o
  -6  11  11       23.91       27.97      5.38 o
  -5  11  11        0.83        0.11      4.18 o
  -4  11  11        3.16        4.32      4.40 o
  -3  11  11        0.06        3.47      4.10 o
  -2  11  11        0.07        3.37      4.50 o
  -1  11  11       18.43        7.13      4.96 o
   0  11  11        0.02        0.96      4.68 o
   1  11  11       18.09       21.03      5.88 o
   2  11  11       65.76       64.38      6.89 o
   3  11  11        4.93        8.09      4.90 o
  -6  12  11       58.80       51.87      9.59 o
  -5  12  11        3.73       -1.29      5.56 o
  -4  12  11        4.96        3.94      4.35 o
  -3  12  11        7.14       10.40      4.89 o
  -2  12  11        1.88       -1.03      5.68 o
  -1  12  11       22.38       14.24      6.18 o
   0  12  11       18.29       22.62      6.27 o
   1  12  11       28.18        9.35     10.86 o
 -13   0  12      171.95      232.39     13.22 o
 -12   0  12       15.65       25.09      6.80 o
 -11   0  12       42.58       35.41      7.60 o
 -10   0  12       14.22       16.64      5.67 o
  -9   0  12      109.64      119.79     16.11 o
  -8   0  12       43.01       45.17      4.58 o
  -7   0  12      118.19      115.23     12.93 o
  -6   0  12       96.31       96.24      5.78 o
  -5   0  12       33.35       25.53      3.89 o
  -4   0  12       45.90       40.19      4.46 o
  -3   0  12        0.77       -0.15      3.18 o
  -2   0  12      580.68      503.24     16.04 o
  -1   0  12      194.91      138.39     11.98 o
   0   0  12      328.52      314.12      9.67 o
   1   0  12       30.49       28.44      3.78 o
   2   0  12      175.71      195.14     13.15 o
   3   0  12       75.43       71.61     10.17 o
   4   0  12      419.00      426.33     20.41 o
   5   0  12       42.21       25.61      6.03 o
   6   0  12       89.31       82.18      8.67 o
   7   0  12        0.83        2.92      5.52 o
   8   0  12        7.55       14.34      6.19 o
 -13   1  12       54.59       75.83     10.08 o
 -12   1  12        0.33        3.33      4.23 o
 -11   1  12        0.67        2.65      3.86 o
 -10   1  12        1.50        2.93      2.69 o
  -9   1  12       21.52       24.88      3.55 o
  -8   1  12       68.08       74.19      5.09 o
  -7   1  12        4.93        2.75      2.01 o
  -6   1  12      201.15      183.95      6.23 o
  -5   1  12      260.97      261.65      9.63 o
  -4   1  12      545.05      515.37      9.64 o
  -3   1  12       64.73       71.87      5.11 o
  -2   1  12       91.94       80.84      4.54 o
  -1   1  12       25.76       22.74      2.66 o
   0   1  12        9.66       10.32      2.39 o
   1   1  12      106.37      109.34      5.00 o
   2   1  12        1.47       -1.38      2.24 o
   3   1  12       12.43       12.12      2.78 o
   4   1  12       34.70       30.71      4.41 o
   5   1  12       33.83       28.33      4.54 o
   6   1  12      338.78      373.73     11.36 o
   7   1  12        1.29       -3.59      3.59 o
   8   1  12       47.86       55.82      5.98 o
 -13   2  12        1.90        6.30      5.57 o
 -12   2  12        6.71       15.36      6.39 o
 -11   2  12       32.92       44.74      5.37 o
 -10   2  12       42.80       45.26      4.51 o
  -9   2  12       11.49       11.50      3.25 o
  -8   2  12        1.43        3.94      2.54 o
  -7   2  12       46.22       45.48      4.51 o
  -6   2  12      111.72      114.24      4.04 o
  -5   2  12       13.38       10.14      2.04 o
  -4   2  12       14.24        4.69      1.97 o
  -3   2  12       46.27       26.20      2.61 o
  -2   2  12      174.39      160.23     14.34 o
  -1   2  12       13.41        8.92      2.61 o
   0   2  12       64.42       61.29      6.56 o
   1   2  12       55.84       42.86      4.09 o
   2   2  12       25.19       20.62      5.74 o
   3   2  12        1.43        3.33      2.39 o
   4   2  12       11.85       12.06      2.91 o
   5   2  12        3.95        7.19      4.61 o
   6   2  12       87.58       87.74      6.62 o
   7   2  12       13.13       13.82      4.65 o
   8   2  12        4.56        3.36      4.39 o
 -13   3  12        5.59       -3.03      5.43 o
 -12   3  12       34.48       43.15      5.17 o
 -11   3  12        0.66        4.81      3.57 o
 -10   3  12      187.41      229.50      7.96 o
  -9   3  12       34.57       36.96      4.03 o
  -8   3  12       39.24       39.09      3.94 o
  -7   3  12       24.44       17.75      2.87 o
  -6   3  12        1.11        1.32      2.07 o
  -5   3  12      293.94      250.36      8.88 o
  -4   3  12      203.89      214.02      5.94 o
  -3   3  12        5.74        2.22      1.96 o
  -2   3  12      105.02      101.11      4.37 o
  -1   3  12       30.79       28.95      4.16 o
   0   3  12      133.89      133.52     10.65 o
   1   3  12       41.35       31.02      5.88 o
   2   3  12       24.65       24.97      3.18 o
   3   3  12      105.14      109.50      6.28 o
   4   3  12       99.25      104.45      5.37 o
   5   3  12        0.27        5.21      2.92 o
   6   3  12        9.71       14.45      6.12 o
   7   3  12        7.19        3.15      4.81 o
   8   3  12       31.63       26.25      6.35 o
 -13   4  12        0.15        6.46      4.32 o
 -12   4  12        5.19        4.06      3.95 o
 -11   4  12       29.83       41.03      7.09 o
 -10   4  12       18.69       24.52      3.80 o
  -9   4  12       33.97       38.04      7.64 o
  -8   4  12       34.24       26.68      4.96 o
  -7   4  12        0.01        2.80      3.04 o
  -6   4  12       34.12       32.21      3.97 o
  -5   4  12       23.18       12.56      3.80 o
  -4   4  12       49.34       72.25      7.05 o
  -3   4  12       25.47       21.11      3.74 o
  -2   4  12       80.48       78.30      5.28 o
  -1   4  12        4.00        3.62      2.05 o
   0   4  12        0.02       -1.15      2.62 o
   1   4  12       60.15       63.03      7.07 o
   2   4  12       58.24       51.04      5.44 o
   3   4  12        5.48        4.96      2.95 o
   4   4  12        0.18        2.73      3.06 o
   5   4  12       10.28       11.39      4.54 o
   6   4  12        1.49        5.94      3.60 o
   7   4  12       18.91       16.33      5.50 o
 -12   5  12      136.41      130.05     11.67 o
 -11   5  12       38.43       41.35      7.88 o
 -10   5  12        3.93        8.59      6.49 o
  -9   5  12        1.09        3.68      4.53 o
  -8   5  12       45.94       65.40      9.59 o
  -7   5  12       14.77        5.03      3.33 o
  -6   5  12        0.83        0.59      2.56 o
  -5   5  12      157.97      171.02      8.98 o
  -4   5  12       85.62       97.56      6.61 o
  -3   5  12      144.45      152.66      6.99 o
  -2   5  12      367.50      353.57     13.60 o
  -1   5  12       85.45       79.22      6.46 o
   0   5  12       62.08       49.78      6.07 o
   1   5  12       10.24        2.54      2.80 o
   2   5  12        0.94        3.71      2.95 o
   3   5  12       16.07       18.00      5.37 o
   4   5  12        0.05       -2.97      3.27 o
   5   5  12      161.16      189.72      7.98 o
   6   5  12        0.23        3.89      3.55 o
   7   5  12        0.04        5.33      3.83 o
 -12   6  12       13.13       -0.91      5.74 o
 -11   6  12        0.86        7.04      6.03 o
 -10   6  12       25.25       27.05      7.25 o
  -9   6  12       12.96        9.29      4.73 o
  -8   6  12        1.48        0.69      4.10 o
  -7   6  12        1.68       -0.03      3.83 o
  -6   6  12       76.28       79.41      6.65 o
  -5   6  12        2.70        0.54      3.18 o
  -4   6  12        0.01        0.80      3.03 o
  -3   6  12       13.58       16.47      4.04 o
  -2   6  12      172.20      170.68     11.50 o
  -1   6  12      220.63      240.57     10.11 o
   0   6  12       47.70       51.35      4.53 o
   1   6  12       40.17       41.87      4.79 o
   2   6  12      240.92      257.52     11.72 o
   3   6  12        0.75        3.23      3.45 o
   4   6  12        4.03        7.54      3.90 o
   5   6  12        2.10        6.58      4.14 o
   6   6  12        7.24       14.74      4.98 o
 -11   7  12       11.29        8.88     14.94 o
 -10   7  12       17.16       30.90      7.62 o
  -9   7  12        0.55        3.44      4.68 o
  -8   7  12       20.48       21.79      5.16 o
  -7   7  12       37.30       30.49      5.30 o
  -6   7  12       30.49       40.04      5.35 o
  -5   7  12       14.59        6.27      4.59 o
  -4   7  12        3.87        2.41      4.12 o
  -3   7  12       62.48       52.18      5.64 o
  -2   7  12        3.01        0.23      3.15 o
  -1   7  12        2.65        0.85      3.27 o
   0   7  12      179.38      193.51      7.63 o
   1   7  12      104.63      121.22      6.84 o
   2   7  12        0.00        1.36      3.34 o
   3   7  12      126.90      132.26     12.15 o
   4   7  12        1.75       -0.36      3.36 o
   5   7  12        2.72        1.80      3.94 o
   6   7  12        0.54        1.41      4.44 o
 -11   8  12       51.81       66.46     10.32 o
 -10   8  12       13.29        7.56      6.77 o
  -9   8  12        8.87        4.97      5.77 o
  -8   8  12        0.37       -3.09      4.83 o
  -7   8  12       14.65       30.94      5.29 o
  -6   8  12       18.65       20.92      5.81 o
  -5   8  12        9.10        8.84      4.76 o
  -4   8  12       12.71       12.74      5.12 o
  -3   8  12       12.39       11.19      4.91 o
  -2   8  12        4.45        3.60      3.51 o
  -1   8  12       45.07       39.01      5.36 o
   0   8  12       36.46       37.94      5.63 o
   1   8  12       34.88       26.21      5.16 o
   2   8  12       44.69       27.87      5.91 o
   3   8  12        1.53        3.15      4.52 o
   4   8  12       24.69       29.91      6.22 o
   5   8  12       24.20       15.51      6.06 o
 -10   9  12      111.99      145.13     18.92 o
  -9   9  12       21.00       27.17      7.63 o
  -8   9  12        3.65        8.19      4.44 o
  -7   9  12        1.62        0.85      4.71 o
  -6   9  12        0.72       -3.46      4.36 o
  -5   9  12        2.88        1.49      4.34 o
  -4   9  12        7.73        9.50      5.29 o
  -3   9  12      106.68      115.76     15.33 o
  -2   9  12        4.62        3.37      4.82 o
  -1   9  12       21.70       24.36     11.87 o
   0   9  12       61.65       44.65      5.76 o
   1   9  12       18.97       19.83      6.28 o
   2   9  12       29.99       42.75     12.29 o
   3   9  12        2.47       -0.35      4.48 o
   4   9  12        0.79        6.11      5.20 o
  -8  10  12        3.62        0.20      7.89 o
  -7  10  12       36.38       37.48      6.76 o
  -6  10  12       90.11       90.30     12.80 o
  -5  10  12        6.59       12.71      5.32 o
  -4  10  12        0.25        2.47      4.83 o
  -3  10  12       20.49       22.21      5.71 o
  -2  10  12        0.69       -2.67      4.43 o
  -1  10  12       21.87       20.19      6.01 o
   0  10  12       42.29       38.11      7.44 o
   1  10  12        0.10       -0.30      4.25 o
   2  10  12        8.54       12.28      4.78 o
   3  10  12       53.61       48.50      7.73 o
  -7  11  12       21.11       29.67      8.80 o
  -6  11  12        0.41        4.20      4.88 o
  -5  11  12        7.30        3.32      5.45 o
  -4  11  12       10.89       10.05      5.16 o
  -3  11  12        0.82        3.05      4.71 o
  -2  11  12        8.89        7.56      5.14 o
  -1  11  12       18.68       22.22      6.17 o
   0  11  12        7.62        9.05      5.81 o
   1  11  12        7.75        7.20      5.58 o
 -13   1  13        0.19        2.57      4.98 o
 -12   1  13        0.14        7.50      6.93 o
 -11   1  13       40.69       44.49      6.50 o
 -10   1  13       10.98        8.91      3.15 o
  -9   1  13       10.81       14.57      3.35 o
  -8   1  13        7.73        8.47      2.96 o
  -7   1  13       83.93       82.93      5.41 o
  -6   1  13        0.65        2.89      2.07 o
  -5   1  13        9.28        8.99      2.42 o
  -4   1  13      222.59      198.72      6.79 o
  -3   1  13      124.82      110.92     12.24 o
  -2   1  13       90.49       87.58      5.60 o
  -1   1  13        2.08        1.49      2.17 o
   0   1  13        5.82        3.64      2.70 o
   1   1  13      104.73       98.56      5.53 o
   2   1  13       24.67       26.75      3.91 o
   3   1  13       23.81       24.97      5.09 o
   4   1  13      108.28      108.37      7.43 o
   5   1  13       11.40        9.83      4.41 o
   6   1  13        5.06       11.20      4.81 o
   7   1  13        5.66        5.72      4.70 o
 -13   2  13        1.20       -3.61      5.63 o
 -12   2  13       40.45       43.71     12.70 o
 -11   2  13       11.51       12.83      4.79 o
 -10   2  13        0.20        0.90      3.34 o
  -9   2  13       13.69       12.48      3.55 o
  -8   2  13      118.48      127.49      7.07 o
  -7   2  13        3.82        1.70      2.66 o
  -6   2  13        2.53        4.48      2.66 o
  -5   2  13       86.36       87.16      3.95 o
  -4   2  13       90.35       72.31      5.86 o
  -3   2  13       61.48       61.47      3.47 o
  -2   2  13        0.53        1.54      2.52 o
  -1   2  13       20.28       23.56      4.12 o
   0   2  13       74.50       62.30      5.57 o
   1   2  13       86.64       92.64     13.06 o
   2   2  13        1.24        7.16      3.11 o
   3   2  13       98.32      116.54      7.64 o
   4   2  13       32.60       29.11      4.64 o
   5   2  13       15.95       18.03      4.50 o
   6   2  13        0.26        5.71      4.12 o
   7   2  13       74.46       76.65      7.61 o
 -13   3  13        8.31       16.30      6.54 o
 -12   3  13        0.16        3.99      4.03 o
 -11   3  13       68.26       69.82      6.93 o
 -10   3  13       63.59       65.55      5.86 o
  -9   3  13        0.41       -1.66      2.83 o
  -8   3  13        0.56        2.02      2.70 o
  -7   3  13       42.39       43.05      3.99 o
  -6   3  13        5.82        0.99      2.36 o
  -5   3  13      102.21       81.51      9.68 o
  -4   3  13      154.83      177.19     13.47 o
  -3   3  13      154.01      133.62      7.30 o
  -2   3  13        1.57        7.13      2.46 o
  -1   3  13        0.41       -0.61      2.80 o
   0   3  13       13.61        7.90      3.40 o
   1   3  13       75.90       75.78      7.98 o
   2   3  13        7.31        5.60      2.80 o
   3   3  13        2.52        5.34      2.89 o
   4   3  13       31.66       35.42      4.12 o
   5   3  13        4.63        7.42      3.99 o
   6   3  13       21.59       18.51      4.76 o
   7   3  13       73.03      100.89     19.20 o
 -12   4  13        6.20        5.56      5.16 o
 -11   4  13       20.71       24.87      5.70 o
 -10   4  13        8.83       14.91      4.47 o
  -9   4  13        0.71        1.58      3.76 o
  -8   4  13        3.48        3.79      4.30 o
  -7   4  13        5.96        2.21      3.41 o
  -6   4  13        4.24        3.17      5.27 o
  -5   4  13       35.29       26.65      4.71 o
  -4   4  13        0.53        0.64      3.07 o
  -3   4  13      135.28      124.54      7.60 o
  -2   4  13        1.00        1.12      2.93 o
  -1   4  13       73.68       77.46      8.12 o
   0   4  13        7.70        5.18      3.27 o
   1   4  13       55.81       40.94      5.36 o
   2   4  13       46.90       41.28      5.32 o
   3   4  13        9.33        8.43      3.81 o
   4   4  13        1.43       -0.86      3.71 o
   5   4  13        1.04        4.00      3.56 o
   6   4  13       64.48       74.88      9.16 o
 -12   5  13       13.35       17.70      9.42 o
 -11   5  13       25.06       22.78      5.99 o
 -10   5  13       33.96       32.89      5.50 o
  -9   5  13       24.64       22.87      4.79 o
  -8   5  13       34.14       44.89      5.53 o
  -7   5  13      133.35      148.82      8.05 o
  -6   5  13       22.04       20.97      4.03 o
  -5   5  13        1.08       -1.37      3.32 o
  -4   5  13       20.79       20.25      4.45 o
  -3   5  13       74.97       69.73      6.34 o
  -2   5  13       78.55       66.87      7.39 o
  -1   5  13       67.77       82.90      7.46 o
   0   5  13       41.98       31.93      5.79 o
   1   5  13       13.37        9.00      3.71 o
   2   5  13       18.94       16.29      4.58 o
   3   5  13        0.38        1.55      4.73 o
   4   5  13       71.51       86.12      7.32 o
   5   5  13       32.53       32.43      5.90 o
   6   5  13       28.45       27.77      4.75 o
 -11   6  13        4.61        8.64      6.65 o
 -10   6  13       13.05       11.92      5.35 o
  -9   6  13        0.36        5.61      4.93 o
  -8   6  13        5.45        8.08      4.91 o
  -7   6  13        1.86        4.33      3.51 o
  -6   6  13        5.94        8.13      3.44 o
  -5   6  13       11.74       19.52      4.55 o
  -4   6  13        9.06        6.24      3.84 o
  -3   6  13       20.68       19.41      3.73 o
  -2   6  13       42.28       53.31      9.39 o
  -1   6  13      152.27      148.72      8.49 o
   0   6  13        8.59        5.95      6.56 o
   1   6  13        0.08        1.96      3.35 o
   2   6  13        8.44        6.49      3.57 o
   3   6  13       45.95       52.71      6.28 o
   4   6  13       64.01       74.79     16.62 o
   5   6  13       11.65       11.04      4.76 o
 -11   7  13       18.15        9.01      7.07 o
 -10   7  13       29.36       42.63      9.07 o
  -9   7  13        6.95        5.77      5.00 o
  -8   7  13        2.48       -4.33      4.85 o
  -7   7  13        9.14        9.49      4.90 o
  -6   7  13        1.46        7.33      4.24 o
  -5   7  13       48.04       61.74      8.24 o
  -4   7  13        1.13        5.27      3.83 o
  -3   7  13      111.68      134.24      8.27 o
  -2   7  13       21.48       23.51      4.78 o
  -1   7  13      169.62      160.98     14.69 o
   0   7  13       10.47        5.38      4.79 o
   1   7  13        2.27        1.50      3.39 o
   2   7  13       28.36       36.40      5.09 o
   3   7  13       18.88       24.85      4.78 o
   4   7  13        0.61        0.46      4.11 o
   5   7  13       13.79       13.34      5.53 o
 -10   8  13       66.74       54.76     12.52 o
  -9   8  13        0.35       -2.13      4.93 o
  -8   8  13        0.28       -4.35      4.35 o
  -7   8  13       36.26       51.74     10.61 o
  -6   8  13        0.00       -2.12      3.74 o
  -5   8  13       17.55       20.26      5.90 o
  -4   8  13       71.00       86.14     19.55 o
  -3   8  13       21.14       16.73      4.49 o
  -2   8  13       10.19        7.46      4.00 o
  -1   8  13       10.62        9.32      4.28 o
   0   8  13       20.10       19.41      4.99 o
   1   8  13      197.57      218.67      9.48 o
   2   8  13        3.21        1.44      3.64 o
   3   8  13       45.76       44.78      7.17 o
   4   8  13        2.46        5.35      5.14 o
  -9   9  13        0.02       -3.78     11.04 o
  -8   9  13        6.56        9.27      4.97 o
  -7   9  13        7.37        6.18      5.24 o
  -6   9  13        2.03        0.08      4.79 o
  -5   9  13       29.37       30.65      8.22 o
  -4   9  13        5.83       12.04      5.36 o
  -3   9  13       25.68       28.10      6.78 o
  -2   9  13        0.02        1.04      4.49 o
  -1   9  13        1.83       -0.39      3.91 o
   0   9  13        0.42       -3.35      3.69 o
   1   9  13       10.33        1.63      4.56 o
   2   9  13       56.12       56.59      9.73 o
   3   9  13       60.15       72.57      8.54 o
  -7  10  13        6.66       12.87      5.99 o
  -6  10  13        0.13       -1.56      5.38 o
  -5  10  13       52.84       41.76      7.56 o
  -4  10  13        5.61        9.21      5.53 o
  -3  10  13        0.40        5.10      5.04 o
  -2  10  13        1.33       -3.71      4.69 o
  -1  10  13        5.61       -2.66      4.85 o
   0  10  13       21.88       23.01      5.47 o
   1  10  13       13.04        5.05      4.52 o
  -5  11  13       25.40       26.51     10.47 o
  -4  11  13       19.42       20.28      6.28 o
  -3  11  13        0.23       -1.93      4.66 o
  -2  11  13        0.19        5.98      5.73 o
  -1  11  13        1.48        1.87      5.58 o
 -12   0  14       23.13       15.46      6.31 o
 -11   0  14        0.00        2.09      6.23 o
 -10   0  14       12.01       13.97      7.84 o
  -9   0  14        3.52        5.48      6.40 o
  -8   0  14       12.24       11.13      8.09 o
  -7   0  14      123.39      147.94      8.69 o
  -6   0  14      117.82      134.94      8.25 o
  -5   0  14        3.89        9.31      4.28 o
  -4   0  14       60.11       65.90     15.56 o
  -3   0  14       78.12       58.16      8.01 o
  -2   0  14      584.25      621.45     21.97 o
  -1   0  14       12.17        3.66      4.49 o
   0   0  14       41.54       34.80     10.45 o
   1   0  14        0.83       -0.25      5.94 o
   2   0  14        0.01        2.07      6.41 o
   3   0  14       14.68        1.24      6.51 o
   4   0  14       80.66       91.03     13.13 o
   5   0  14        3.81        2.99      7.72 o
   6   0  14        0.57        1.37      7.77 o
 -12   1  14        8.51       10.02      5.54 o
 -11   1  14        4.90       13.57      5.09 o
 -10   1  14        9.40        6.20      3.53 o
  -9   1  14       11.91        9.39      3.75 o
  -8   1  14       36.00       38.23      4.58 o
  -7   1  14      112.79      130.82      5.49 o
  -6   1  14       96.18      106.64      5.28 o
  -5   1  14        5.54        2.57      2.48 o
  -4   1  14       29.55       24.58      4.14 o
  -3   1  14       36.56       34.75      9.94 o
  -2   1  14       86.08       86.29      5.85 o
  -1   1  14       25.15       18.92     11.99 o
   0   1  14        1.68        2.83      3.42 o
   1   1  14        3.21        2.60      3.30 o
   2   1  14       95.58      100.50     20.82 o
   3   1  14       73.73       76.99     10.84 o
   4   1  14        7.08        6.66      5.19 o
   5   1  14       40.43       39.02      8.35 o
   6   1  14        2.44        1.77      4.58 o
 -12   2  14       17.33       16.21      6.07 o
 -11   2  14        2.18        4.16      3.66 o
 -10   2  14        7.70        4.46      3.63 o
  -9   2  14       10.93       10.49      3.72 o
  -8   2  14       37.31       41.61      4.66 o
  -7   2  14       10.16        8.50      4.27 o
  -6   2  14        2.80        4.87      2.82 o
  -5   2  14       11.52       16.43      2.77 o
  -4   2  14        6.54        3.14      2.54 o
  -3   2  14        0.11        1.71      3.36 o
  -2   2  14       62.08       59.46      8.81 o
  -1   2  14       24.45       15.64      4.07 o
   0   2  14       31.02       29.00      4.82 o
   1   2  14        0.01        4.01      3.15 o
   2   2  14        1.78        1.71      3.15 o
   3   2  14        0.62       -2.96      4.05 o
   4   2  14        5.86        7.76      4.68 o
   5   2  14       27.87       20.46      5.38 o
   6   2  14        1.15       -1.53      4.24 o
 -12   3  14        0.06        3.98      4.35 o
 -11   3  14       17.00       22.21      4.67 o
 -10   3  14       69.12       90.03      7.16 o
  -9   3  14        4.65        3.80      3.47 o
  -8   3  14       15.23       14.56      3.68 o
  -7   3  14        0.62        3.11      3.91 o
  -6   3  14       17.80       16.91      5.15 o
  -5   3  14       89.77       84.07      9.02 o
  -4   3  14        3.20       -2.00      4.32 o
  -3   3  14        0.97        1.75      2.86 o
  -2   3  14        2.75        3.32      2.61 o
  -1   3  14        0.72        0.99      3.34 o
   0   3  14       10.83       19.53      4.41 o
   1   3  14      142.91      170.01      8.87 o
   2   3  14       90.12       91.69      9.81 o
   3   3  14        9.89        5.16      3.81 o
   4   3  14        3.82        2.12      3.83 o
   5   3  14       33.31       36.74      5.55 o
   6   3  14        8.13        6.41      4.55 o
 -12   4  14        5.28        2.90      5.94 o
 -11   4  14        6.68       -0.18      4.79 o
 -10   4  14      147.36      160.12      9.19 o
  -9   4  14        0.91        4.91      4.00 o
  -8   4  14       21.22       16.10      4.54 o
  -7   4  14        0.12        1.60      3.45 o
  -6   4  14        9.04       11.31      4.21 o
  -5   4  14       18.45       26.64     12.19 o
  -4   4  14       67.13       73.68      7.62 o
  -3   4  14       41.86       49.37      6.45 o
  -2   4  14       25.98       26.38      4.60 o
  -1   4  14       30.23       29.43      4.77 o
   0   4  14       46.98       38.74      9.54 o
   1   4  14       44.63       40.85      5.64 o
   2   4  14        0.85        4.52      3.88 o
   3   4  14       12.79        8.62      5.09 o
   4   4  14       62.14       57.62      5.43 o
   5   4  14        3.53        2.14      4.75 o
 -11   5  14       27.23       21.55      6.11 o
 -10   5  14       92.61      117.49     11.07 o
  -9   5  14       36.41       46.86      9.24 o
  -8   5  14        6.62        9.41      4.07 o
  -7   5  14       14.21        8.15      3.97 o
  -6   5  14        9.96       10.46      3.98 o
  -5   5  14       43.17       54.91      7.58 o
  -4   5  14        0.40        0.28      3.73 o
  -3   5  14       53.92       47.76      6.82 o
  -2   5  14       21.50       22.57      5.59 o
  -1   5  14        9.38        4.60      3.62 o
   0   5  14       71.86       80.52     16.39 o
   1   5  14       19.94       21.98      6.34 o
   2   5  14       14.68       10.22      4.56 o
   3   5  14        0.01        0.24      4.10 o
   4   5  14       11.61       14.59      4.83 o
   5   5  14        9.64       10.01      4.96 o
 -11   6  14        8.51       16.43      7.13 o
 -10   6  14        0.16        3.07      4.98 o
  -9   6  14       28.53       35.34      5.60 o
  -8   6  14       32.00       35.66      5.65 o
  -7   6  14       76.35       96.41      7.25 o
  -6   6  14       38.85       41.01      5.84 o
  -5   6  14        1.52        5.65      4.10 o
  -4   6  14       39.68       42.25      8.66 o
  -3   6  14       62.77       75.52      7.05 o
  -2   6  14       22.22       18.26      5.27 o
  -1   6  14       14.48       15.98      5.28 o
   0   6  14        4.53        9.44      4.68 o
   1   6  14       20.47       18.89      5.55 o
   2   6  14       24.75       27.37      6.08 o
   3   6  14       19.95       17.67      6.54 o
   4   6  14        0.10       -1.98      4.06 o
 -10   7  14       20.18       14.46      6.24 o
  -9   7  14       76.66       93.52      9.54 o
  -8   7  14        0.08       -0.47      4.95 o
  -7   7  14       18.65        4.96      6.12 o
  -6   7  14        0.30        1.09      3.56 o
  -5   7  14        4.76        1.38      3.91 o
  -4   7  14        1.64        1.17      3.97 o
  -3   7  14        1.37        3.11      4.07 o
  -2   7  14       42.91       44.02     12.61 o
  -1   7  14       20.24       19.12      7.06 o
   0   7  14       79.31       68.37      7.91 o
   1   7  14        7.03       -0.50      4.54 o
   2   7  14       13.56       15.15      4.62 o
   3   7  14       43.38       41.02      6.33 o
  -9   8  14      119.93      128.63     10.65 o
  -8   8  14       13.48       11.08      5.73 o
  -7   8  14        9.28        6.85      4.81 o
  -6   8  14        1.95        2.50      4.44 o
  -5   8  14        9.32       13.35     13.18 o
  -4   8  14       28.50       30.83      5.69 o
  -3   8  14        0.00       -2.35      4.01 o
  -2   8  14        7.39        8.77      4.50 o
  -1   8  14        4.06        2.07      4.78 o
   0   8  14       81.17       72.93      8.41 o
   1   8  14        0.09       -0.74      4.60 o
   2   8  14       16.72       19.85      4.94 o
   3   8  14       23.88       45.17     14.49 o
  -8   9  14        0.99       -0.86      5.24 o
  -7   9  14        9.31       10.32      5.15 o
  -6   9  14        2.91        4.25      5.54 o
  -5   9  14        0.25        1.89      5.43 o
  -4   9  14       12.21        7.04      8.77 o
  -3   9  14        9.52       15.57      6.53 o
  -2   9  14       38.63       49.84      6.62 o
  -1   9  14        2.20       -2.65      4.26 o
   0   9  14        0.48        2.05      4.64 o
   1   9  14       27.20       33.58      6.52 o
  -6  10  14        0.30       -4.46      8.42 o
  -5  10  14        4.32        9.85      5.91 o
  -4  10  14       69.38       75.18     12.94 o
  -3  10  14       27.11       19.25      6.59 o
  -2  10  14        4.77        7.20      6.01 o
  -1  10  14       22.60       17.12      5.61 o
 -12   1  15       15.20       21.95      6.36 o
 -11   1  15       13.13       15.65      5.44 o
 -10   1  15       19.65       21.49      6.23 o
  -9   1  15       23.42       33.81      6.42 o
  -8   1  15      129.22      153.72      7.88 o
  -7   1  15        0.13       -0.05      4.12 o
  -6   1  15        5.21        8.54      3.00 o
  -5   1  15        3.06        4.44      2.81 o
  -4   1  15       55.65       50.80      4.69 o
  -3   1  15       18.32       16.95      3.39 o
  -2   1  15        4.44        5.87      5.40 o
  -1   1  15        4.15        9.54      5.71 o
   0   1  15       14.37       16.29      4.87 o
   1   1  15        4.49        5.11      4.62 o
   2   1  15       19.36       18.05      8.64 o
   3   1  15       91.12       86.99      9.36 o
   4   1  15       81.70       87.79      9.69 o
   5   1  15       14.45       11.30      6.47 o
 -12   2  15        7.36        7.62      5.83 o
 -11   2  15        7.44        2.89      4.93 o
 -10   2  15       12.04       11.65      4.65 o
  -9   2  15      128.24      133.26      7.26 o
  -8   2  15        6.68        3.43      3.59 o
  -7   2  15        0.06        0.64      3.07 o
  -6   2  15        5.84        9.52      3.76 o
  -5   2  15       74.64       75.41      5.51 o
  -4   2  15       40.08       44.19      6.69 o
  -3   2  15       25.01       26.22     12.42 o
  -2   2  15       16.07        9.46      6.07 o
  -1   2  15      211.34      198.76     16.82 o
   0   2  15        6.97        6.40      4.62 o
   1   2  15       49.30       37.72      6.24 o
   2   2  15        4.12       11.44      5.27 o
   3   2  15       43.98       48.39      7.68 o
   4   2  15        1.10        3.72      5.70 o
   5   2  15       22.35       15.75      6.73 o
 -11   3  15        3.76        3.06      4.04 o
 -10   3  15       60.89       81.58     12.99 o
  -9   3  15       37.12       48.46      7.00 o
  -8   3  15        0.59       -2.97      4.03 o
  -7   3  15        0.23        5.00      4.21 o
  -6   3  15       59.38       60.11      6.83 o
  -5   3  15        2.12       -1.11      3.63 o
  -4   3  15        0.65        2.78      5.07 o
  -3   3  15        2.90        6.51      3.77 o
  -2   3  15        2.38        6.17      3.90 o
  -1   3  15       14.22       19.75      4.64 o
   0   3  15        2.12        6.85      4.17 o
   1   3  15      112.79      134.45      8.48 o
   2   3  15        0.75       -1.92      4.00 o
   3   3  15        8.39       10.95      4.87 o
   4   3  15       30.36       16.11      5.57 o
 -11   4  15        1.65        6.86      5.98 o
 -10   4  15       37.75       40.08      8.18 o
  -9   4  15        1.92       -3.52      4.29 o
  -8   4  15       31.06       23.03      6.29 o
  -7   4  15       57.41       56.89      6.88 o
  -6   4  15       33.06       42.14      9.94 o
  -5   4  15        3.23       -1.19      4.96 o
  -4   4  15        9.20        3.52      5.70 o
  -3   4  15       65.33       76.57      8.16 o
  -2   4  15        7.00        9.56      3.90 o
  -1   4  15        1.01       -2.07      5.56 o
   0   4  15       35.01       42.85      5.96 o
   1   4  15        1.94        0.79      4.07 o
   2   4  15        3.56       15.56      4.69 o
   3   4  15        3.45       18.16      9.49 o
   4   4  15        3.42        9.91      6.77 o
 -10   5  15        7.96        9.22      5.40 o
  -9   5  15       17.07       19.89      5.15 o
  -8   5  15        4.74        2.94      4.24 o
  -7   5  15        0.83       -1.99      4.38 o
  -6   5  15       57.84       55.48      6.84 o
  -5   5  15        1.43        6.18      5.76 o
  -4   5  15       14.01       12.16      6.51 o
  -3   5  15        0.95        0.93      5.92 o
  -2   5  15        0.66       -0.67      3.42 o
  -1   5  15       49.57       59.81      6.12 o
   0   5  15       66.67       71.68     11.04 o
   1   5  15       11.93       29.61      7.00 o
   2   5  15       32.20       23.66      6.79 o
   3   5  15        0.16        5.50      5.96 o
   4   5  15       46.92       26.10     10.02 o
 -10   6  15       14.02       21.03      5.70 o
  -9   6  15        0.06        5.73      4.80 o
  -8   6  15      151.48      167.26      9.47 o
  -7   6  15       19.98       15.71      4.81 o
  -6   6  15        0.78       -4.65      4.65 o
  -5   6  15        5.90        2.20      4.88 o
  -4   6  15       14.90       13.16      5.53 o
  -3   6  15       28.47       25.77      6.54 o
  -2   6  15       11.55       15.18      4.44 o
  -1   6  15       24.65       20.58     16.36 o
   0   6  15       23.71       22.19      5.97 o
   1   6  15        0.60       -4.86      4.97 o
   2   6  15        0.19        1.85      5.70 o
   3   6  15        4.70        5.18      5.98 o
  -9   7  15       42.70       50.74      8.17 o
  -8   7  15      146.23      175.31      9.89 o
  -7   7  15        7.94        8.06      5.40 o
  -6   7  15       33.43       35.17      5.30 o
  -5   7  15       12.65       12.57      4.85 o
  -4   7  15       10.27       12.66      5.09 o
  -3   7  15       25.61       26.87      6.51 o
  -2   7  15       91.60      122.84     12.82 o
  -1   7  15        2.37       -0.92      4.88 o
   0   7  15        6.13        5.84      5.05 o
   1   7  15       19.45       23.38      6.51 o
   2   7  15       12.44       14.50      6.51 o
  -8   8  15        9.33        4.90      5.82 o
  -7   8  15        9.22       20.03      6.39 o
  -6   8  15        4.48        1.41      4.70 o
  -5   8  15        0.93        2.65      4.79 o
  -4   8  15        7.02       10.71      5.25 o
  -3   8  15      103.67      112.33      8.95 o
  -2   8  15       96.73       98.98      9.75 o
  -1   8  15        3.26        0.72      4.80 o
   0   8  15       14.11        6.12      5.33 o
   1   8  15        6.13        5.61      5.68 o
  -6   9  15       14.36       24.56      7.35 o
  -5   9  15        7.22        6.64      7.12 o
  -4   9  15        9.90        8.51      5.28 o
  -3   9  15       10.75        9.54      5.17 o
  -2   9  15        0.06       -2.00      5.05 o
  -1   9  15       38.16       56.54      8.05 o
 -11   0  16       10.05       17.39      8.92 o
 -10   0  16       30.99       39.70      9.90 o
  -9   0  16        8.77        6.93      6.92 o
  -8   0  16       98.43      117.79      8.47 o
  -7   0  16      173.62      228.43     15.99 o
  -6   0  16       43.78       62.36     10.43 o
  -5   0  16       18.85       11.28      4.70 o
  -4   0  16        8.40        7.89      4.64 o
  -3   0  16        0.38        1.00      5.38 o
   1   0  16       11.70       17.43      8.91 o
   2   0  16      131.75      151.28     15.92 o
   3   0  16        2.73        5.69      8.36 o
 -11   1  16        0.65        4.99      5.47 o
 -10   1  16        1.33        7.39      6.04 o
  -9   1  16       48.06       64.22      6.53 o
  -8   1  16       50.34       44.49      5.50 o
  -7   1  16      121.29      142.64      7.71 o
  -6   1  16        0.08        3.05      3.03 o
  -5   1  16       52.69       59.42      4.81 o
  -4   1  16        5.58        6.32      3.68 o
  -3   1  16       11.67       13.72      4.77 o
  -2   1  16        1.67        8.19      6.13 o
  -1   1  16       12.14       14.03      6.30 o
   0   1  16        5.43       -1.64      6.75 o
   1   1  16        0.02        4.51      7.73 o
   2   1  16        3.42       -4.01      5.25 o
   3   1  16       12.06       13.38      6.28 o
 -11   2  16       36.78       49.50      7.10 o
 -10   2  16        0.03        2.08      3.96 o
  -9   2  16        0.18        4.14      3.74 o
  -8   2  16       13.89       12.26      4.02 o
  -7   2  16        5.13        9.25      5.29 o
  -6   2  16       73.93       87.45     20.68 o
  -5   2  16       80.83       88.44     15.74 o
  -4   2  16       76.24      106.29     12.58 o
  -3   2  16       27.55       23.95      5.31 o
  -2   2  16       13.48       13.15      4.72 o
  -1   2  16        6.58        1.50      5.69 o
   0   2  16        0.05        1.95      4.49 o
   1   2  16        0.19        0.52      7.04 o
   2   2  16        0.00        8.89      8.25 o
   3   2  16        3.08        2.65      5.57 o
 -10   3  16       11.98        8.14      5.22 o
  -9   3  16       11.18       12.94      8.66 o
  -8   3  16        0.25        1.48      4.67 o
  -7   3  16        0.88        0.86      6.23 o
  -6   3  16        9.19        9.85      5.85 o
  -5   3  16      216.33      256.44     12.62 o
  -4   3  16        0.10       -0.81      6.07 o
  -3   3  16        0.83        1.42      6.33 o
  -2   3  16       11.54       10.90      9.86 o
  -1   3  16       19.43       16.83      4.27 o
   0   3  16        5.47        8.84      5.41 o
   1   3  16       78.14       69.93     10.25 o
   2   3  16        8.14       10.70      5.51 o
   3   3  16        0.93       -1.91      8.38 o
 -10   4  16        2.54        4.72      5.14 o
  -9   4  16        0.04        0.12      4.66 o
  -8   4  16        3.30        5.88      4.87 o
  -7   4  16       18.11        8.90      5.21 o
  -6   4  16      156.20      166.54     10.22 o
  -5   4  16       20.76       20.68      6.82 o
  -4   4  16       16.04       16.79      6.70 o
  -3   4  16       59.39       37.30      9.16 o
  -2   4  16        7.55        5.26      6.74 o
  -1   4  16       10.08       16.19      4.90 o
   0   4  16       18.64       19.94      6.47 o
   1   4  16        2.72        2.55      4.52 o
   2   4  16       23.97       13.82      5.22 o
   3   4  16       54.52       52.55      7.62 o
  -9   5  16        4.49       11.20      5.74 o
  -8   5  16       20.94       36.24      6.94 o
  -7   5  16       87.81       81.98      9.14 o
  -6   5  16       23.88       33.45      7.50 o
  -5   5  16      152.25      160.89     13.12 o
  -4   5  16       21.95       15.85      6.57 o
  -3   5  16       16.87       17.27      5.71 o
  -2   5  16       43.53       41.74      7.03 o
  -1   5  16       52.36       61.31     10.19 o
   0   5  16        1.17       -1.44      4.32 o
   1   5  16        0.16        0.41      4.59 o
   2   5  16        1.26        9.21      6.15 o
  -9   6  16        0.32        4.18      5.53 o
  -8   6  16      284.12      340.44     56.62 o
  -7   6  16        7.74        8.01      5.22 o
  -6   6  16       19.97       19.87      5.78 o
  -5   6  16        1.21       -4.45      5.65 o
  -4   6  16        0.96       -3.82      4.55 o
  -3   6  16       15.46       24.83      6.22 o
  -2   6  16      136.69      144.13     19.01 o
  -1   6  16       32.09       40.61      8.73 o
   0   6  16        2.79        3.47      5.68 o
   1   6  16       16.29       15.16      6.91 o
  -7   7  16       65.42       68.89      7.25 o
  -6   7  16        0.76        1.47      5.03 o
  -5   7  16        0.07        9.72      5.91 o
  -4   7  16        3.70        5.15      5.67 o
  -3   7  16       10.00       22.74      8.26 o
  -2   7  16        3.99       10.60      6.04 o
  -1   7  16        3.15       -2.25      5.12 o
   0   7  16       18.00       21.80      6.95 o
  -5   8  16       33.05       36.52      7.23 o
  -4   8  16        0.01       -1.29      5.38 o
  -3   8  16        6.86       10.15      6.10 o
  -2   8  16        6.21        9.60      6.04 o
 -10   1  17        1.75        7.32      5.66 o
  -9   1  17        0.02       -1.40      3.99 o
  -8   1  17       31.43       36.60      5.35 o
  -7   1  17       24.32       18.08      4.47 o
  -6   1  17        1.58        4.06      3.25 o
  -5   1  17       20.07       16.95      4.28 o
  -4   1  17       31.02       34.60      5.07 o
  -3   1  17       30.27       28.64      5.93 o
  -2   1  17      129.99      141.23     11.97 o
   1   1  17        0.47       -0.12      7.23 o
   2   1  17        9.68       11.69      8.80 o
  -9   2  17        2.47        7.38      5.39 o
  -8   2  17        6.75        8.33      5.59 o
  -7   2  17       17.72       17.74      6.72 o
  -6   2  17       54.76       52.09     10.75 o
  -5   2  17      100.67       96.03     17.49 o
  -4   2  17       26.10       21.64      5.37 o
  -3   2  17       21.75       27.30      6.66 o
  -2   2  17       26.50       24.78      5.77 o
  -1   2  17       44.47       30.95      8.49 o
   0   2  17        7.27       11.04      8.08 o
   1   2  17        3.43        4.23      8.91 o
   2   2  17        0.00        2.96      8.05 o
  -9   3  17        0.87       -0.80      4.96 o
  -8   3  17       10.80       18.20      5.75 o
  -7   3  17        3.04        4.81      5.05 o
  -6   3  17        4.46        5.47      6.76 o
  -5   3  17       63.17       79.60      8.63 o
  -4   3  17      104.04      110.78     13.06 o
  -3   3  17       18.14       19.79      8.39 o
  -2   3  17       29.30       14.59      7.88 o
  -1   3  17       11.47        9.69      5.06 o
   0   3  17       84.86       85.07      8.64 o
   1   3  17        8.33       16.28      5.99 o
  -9   4  17        3.20       10.14      5.80 o
  -8   4  17        8.76        7.91      5.58 o
  -7   4  17      231.75      247.16     20.07 o
  -6   4  17       73.59       73.01     13.05 o
  -5   4  17       12.16        5.18      5.04 o
  -4   4  17      126.65      129.65     14.38 o
  -3   4  17       30.08       34.66      9.77 o
  -2   4  17       11.95        8.22      7.11 o
  -1   4  17        4.97        0.22      5.06 o
   0   4  17        0.01        2.23      5.55 o
   1   4  17        5.29        0.31      5.42 o
  -8   5  17       31.46       27.94      6.67 o
  -7   5  17       34.68       26.91      9.91 o
  -6   5  17      135.99      175.41     11.16 o
  -5   5  17        4.74        5.04      6.54 o
  -4   5  17        3.80        6.63      8.24 o
  -3   5  17        1.51        6.99      9.07 o
  -2   5  17        4.98       19.26      8.73 o
  -1   5  17        0.32       -2.64      4.88 o
   0   5  17       18.22       24.44      6.19 o
  -6   6  17        1.07       -4.40      5.06 o
  -5   6  17       14.64        7.61      6.98 o
  -4   6  17        0.02        0.55      7.09 o
  -3   6  17       10.39       15.81      7.54 o
  -2   6  17       54.33       37.55      7.47 o
  -8   0  18        5.95       16.40      8.54 o
  -7   0  18        0.08        2.78      6.28 o
  -6   0  18        5.63        2.80      4.89 o
  -5   0  18       35.87       39.06      9.54 o
  -4   0  18      106.35       95.53     12.46 o
  -8   1  18        0.41       -2.11      4.93 o
  -7   1  18        5.94        7.18      5.42 o
  -6   1  18        0.02       -3.30      4.68 o
  -5   1  18       24.75       31.86      5.14 o
  -4   1  18      185.50      200.35     11.03 o
  -3   1  18       10.68       13.27      8.16 o
  -2   1  18        0.31        0.49      7.24 o
  -8   2  18        1.56       -3.55      5.26 o
  -7   2  18        1.29        3.68      5.43 o
  -6   2  18       61.62       55.47     11.85 o
  -5   2  18      236.62      323.66     19.98 o
  -4   2  18       29.45       41.78      8.28 o
  -3   2  18       12.52       14.98      5.53 o
  -2   2  18        3.00        5.67      8.58 o
  -1   2  18        2.07        5.68      7.11 o
  -7   3  18        0.30        2.62      5.73 o
  -6   3  18       32.98       43.52     19.09 o
  -5   3  18       25.76       27.90      8.15 o
  -4   3  18      138.29      154.11     15.14 o
  -3   3  18       15.87       16.69      8.20 o
  -2   3  18       20.08        9.59      8.02 o
  -1   3  18       52.08       49.64     10.17 o
  -6   4  18       29.85       41.69      7.87 o
  -5   4  18        8.66       18.54      8.71 o
  -4   4  18       19.80       30.61     10.04 o
  -3   4  18        0.18       -6.45      6.45 o
  -2   4  18       21.64       31.92      9.54 o
 
